# Supplementary material for: Automatic Text-Mining Approach to Identify Molecular Target Candidates Associated with Metabolic Processes for Myotonic Dystrophy Type 1
Source: Int J Environ Res Public Health. 2023 Jan 27;20(3):2283. doi: 10.3390/ijerph20032283 (PMC9915907; doi:10.3390/ijerph20032283)
Supplement: Supplementary file 1 [file ijerph-20-02283-s001.zip]

Archive with 2 entries (2 files):
- Supplementary Figures_Identifying novel metabolic process targets for Myotonic Dystrophy type 1.pdf
- Supplementary Tables Dhavani et al_Revised FINAL.xlsx
