# Supplementary material for: Automatic Text-Mining Approach to Identify Molecular Target Candidates Associated with Metabolic Processes for Myotonic Dystrophy Type 1
Source: Int J Environ Res Public Health. 2023 Jan 27;20(3):2283. doi: 10.3390/ijerph20032283 (PMC9915907; doi:10.3390/ijerph20032283)
Supplement: Supplementary file 1 [file ijerph-20-02283-s001.zip › Supplementary Tables Dhavani et al_Revised FINAL.xlsx]

## Sheet: Table S1
Table S1	Genes obtained from VOSViewer
id	proteins	x	y	cluster	weight<Links>	weight<Total link strength>	weight<Occurrences>	score<Avg. pub. year>	score<Avg. citations>	score<Avg. norm. citations>
758	actin	-0.8324	0.0484	1	82	450	128	2009.4	48.2578	1.1828
797	actins	-0.9226	-0.0564	1	80	364	93	2007.99	70.1613	1.4226
927	adaptor proteins, signal transducing	-0.4859	0.7299	3	74	311	59	2014.92	45.5593	1.7041
944	adenine	1.128	0.682	5	43	220	62	2005.27	59.5161	1.0996
1005	adenosine triphosphate	-0.2331	-0.2567	1	61	104	75	2005.48	39.7467	1.1336
3768	binding protein	0.3325	-0.4285	4	72	231	78	2008.87	60.4359	1.359
5428	carrier protein	-0.2649	0.1605	1	67	167	47	2011.98	41.5532	1.3749
5429	carrier proteins	-0.3799	0.2189	1	68	212	61	2007.7	56.459	1.2855
5474	caspase 3	-0.1161	-0.3194	2	48	91	41	2011.9	32.9512	0.9801
5787	celf1 protein	0.5399	-0.5778	4	48	130	50	2016.9	14.52	0.7829
5857	cell cycle proteins	-0.3653	0.5809	1	79	229	53	2009.26	56.434	1.4496
5968	cell protein	-0.0925	0.1147	4	79	173	49	2010.29	66.9796	1.667
6730	chromatin	0.6396	0.2665	5	43	101	45	2010.51	45.4889	1.3358
8370	creatine kinase	-0.0432	-0.7033	2	62	173	241	2005.07	23.1079	0.6556
8943	cytokine	-0.3885	-0.6585	2	51	106	40	2012.72	37.15	1.1956
8976	cytosine	1.1029	0.3334	5	83	606	169	2008.11	48.929	0.9883
8983	cytoskeletal proteins	-0.5925	-0.4153	2	52	138	39	2007.08	66.2308	1.3872
9439	desmin	-0.2607	-0.5323	2	42	97	53	2004.43	49.7925	1.0387
10041	dmpk	0.7348	-0.4964	5	39	133	45	2011.82	14	0.5469
10043	dmpk gene	1.1714	-0.1434	5	50	204	82	2013.74	19.9512	0.9917
10046	dmpk protein, human	1.2561	-0.3419	5	52	326	75	2017.29	12.52	0.9542
10061	dna	0.7528	0.3273	5	89	591	420	2005.48	56.45	1.1834
10080	dna binding protein	0.6415	0.4301	4	78	464	98	2014.17	40.3673	1.492
10268	dna-binding proteins	0.4206	0.4054	4	94	754	182	2010.27	75.8407	1.795
10480	drosophila proteins	-0.0862	0.5327	3	85	411	103	2011.78	47.5728	1.1598
10823	dystrophin	-0.0942	-0.5995	2	76	211	140	2009.68	26.45	0.7757
13491	fragile x mental retardation protein	0.8412	0.6212	5	37	160	74	2010.88	46.2027	1.2945
14307	genes, reporter	0.1761	0.2496	1	62	179	39	2008.64	46.7436	0.9958
15058	green fluorescent protein	0.0176	0.2612	1	77	256	61	2011.15	43.9016	1.1622
15059	green fluorescent proteins	-0.0412	0.3652	1	73	249	52	2011.12	41.4231	1.1026
15183	guanine	1.1793	0.4477	5	76	610	171	2008.18	53.2222	1.0748
15206	guanosine triphosphatase	-0.9851	0.2694	1	68	260	59	2004.66	101	1.7468
15757	heat shock protein	-0.1579	-0.1641	1	39	65	42	2007.57	87.6905	1.6839
16513	homeodomain protein	0.6108	0.5735	3	53	175	61	2009.16	39.6885	0.9372
16514	homeodomain proteins	0.4965	0.5827	3	59	210	68	2009.06	41.0735	0.9247
17470	immunoglobulin enhancer binding protein	-0.4918	-0.5133	2	53	107	36	2014.94	27.8611	1.1572
17992	insulin	0.0751	-0.685	2	74	307	196	2005.27	39.051	1.0188
18013	insulin receptor	0.4308	-0.8554	2	62	283	82	2006.56	48.4024	1.25
18199	interleukin 6	-0.3963	-0.7513	2	40	84	42	2013.33	41.0714	1.2176
18381	intracellular signaling peptides and proteins	-0.8584	0.3927	1	86	549	112	2006.35	91.6696	1.5849
18695	isoprotein	0.1522	-0.2427	2	95	364	119	2011.51	37.5126	1.0583
19246	laminin	-0.175	-0.4584	2	50	89	36	2010.53	35.0556	0.8837
20971	mbnl1 protein, human	1.1128	-0.5417	4	56	381	74	2015.47	29.527	1.3087
21294	membrane protein	-0.3856	-0.0702	3	85	342	105	2010.7	34.8286	1.0334
21295	membrane proteins	-0.4231	0.1153	3	83	345	102	2007.37	60.0196	1.3635
21741	microrna	0.3691	0.0117	2	89	560	253	2015.96	34.5692	1.6104
22028	micrornas	0.5113	0.1155	2	80	436	194	2015.86	36.0619	1.682
22036	microsatellite dna	0.8791	0.4374	5	51	151	92	2010.88	44.4891	1.4951
22457	mitogen activated protein kinase	-0.6057	0.0944	1	75	180	55	2010.91	45.8364	1.191
23424	muscle protein	0.1538	-0.5446	2	88	482	145	2010.41	38.1448	1.084
23429	muscle proteins	-0.177	-0.703	2	87	390	148	2006.58	32.027	0.8103
23507	muscleblind like 1 protein	0.9306	-0.5877	4	47	205	43	2013.6	38.9302	1.2403
23832	myod protein	0.3724	-0.2635	2	57	153	45	2012.38	22.4222	0.7116
23884	myogenin	0.3535	-0.1588	2	49	115	43	2008.12	44.8605	0.892
23919	myosin	-0.7095	-0.2896	1	60	207	77	2004.29	69.0519	1.4749
24084	myotonic dystrophy protein kinase	0.7694	-0.3344	5	104	1131	363	2012.82	27.6116	0.9205
24126	myotonin-protein kinase	1.0254	-0.2924	5	73	478	114	2017.08	13.5175	0.9017
24610	nerve protein	0.3062	0.8674	3	65	305	71	2012.54	52.169	1.3553
24617	nerve tissue proteins	0.4501	0.7754	3	87	581	188	2007.37	64.9521	1.317
25565	nuclear protein	0.2865	0.6966	3	87	457	101	2012.4	36.2079	1.0302
25567	nuclear proteins	0.1838	0.6487	3	89	634	157	2009.37	65.9427	1.4786
27636	phosphatase	-0.7647	-0.1356	1	60	143	45	2006.47	71.3333	1.2575
27658	phosphatidylinositol 3 kinase	-0.4792	-0.2215	2	64	167	38	2013.08	31.7105	1.1694
27757	phosphoprotein	-0.7095	0.7137	3	51	169	36	2014	54.3889	2.1387
27766	phosphoproteins	-0.6985	0.5402	3	63	234	50	2010.82	83.82	2.2897
27807	phosphotransferase	-0.7087	0.2418	1	72	252	68	2006.79	52.5882	1.1305
29351	protein cdc42	-0.904	0.1778	1	51	171	45	2010.29	43.3778	1.0083
29538	protein kinase	-0.2286	0.3091	1	95	593	174	2004.48	78.9483	1.4302
29543	protein kinase b	-0.4313	-0.3919	2	78	244	65	2013.29	30.1846	0.9489
29547	protein kinase c	-0.5992	-0.1851	1	63	137	48	2009.21	39.0833	0.8637
29574	protein kinase inhibitors	-0.8078	-0.4228	1	48	127	40	2013.12	27.375	0.8551
29598	protein kinases	-0.371	0.3966	1	83	265	61	2006.54	70.8689	1.3456
29720	protein p53	0.1262	0.3875	2	62	120	42	2012.26	22.9048	1.031
29799	protein rna binding	0.9485	0.0599	4	62	413	112	2012.28	61.2054	1.7289
29838	protein serine threonine kinase	-0.5946	0.4367	1	94	731	162	2009.1	65.858	1.3879
29984	protein-serine-threonine kinases	-0.4923	0.3283	1	105	1306	337	2007.01	65.7211	1.2938
30978	receptor, insulin	0.391	-0.9492	2	51	227	65	2005.94	49.0615	1.2974
31093	recombinant fusion proteins	-0.292	0.022	1	77	245	57	2005.33	59.3158	1.0132
31103	recombinant protein	0.0803	-0.1035	1	65	204	51	2010.82	64.3922	1.3004
31105	recombinant proteins	-0.0375	-0.174	1	80	265	71	2008.2	79.0704	1.4284
31261	regulator protein	0.2489	-0.0756	4	74	195	58	2011.31	49.2759	1.3087
31454	reporter gene	0.3663	0.2764	1	60	180	56	2008.7	37.9821	0.9158
31462	repressor proteins	0.3236	0.5132	4	68	178	53	2009.83	63.2264	1.5493
31837	rho gtp-binding proteins	-1.1383	0.1667	1	50	180	40	2007.25	60.775	1.2249
31843	rho guanine nucleotide binding protein	-1.0559	0.1134	1	49	161	38	2009.84	55.6053	1.6228
31850	rho kinase	-1.0367	-0.2301	1	73	560	165	2009.33	56.5394	1.1749
31868	rho-associated kinases	-1.0101	-0.3586	1	59	307	89	2013.24	27.618	0.8436
31884	rhoa gtp-binding protein	-1.2348	-0.1329	1	45	210	48	2008.73	35.2083	0.8221
31885	rhoa guanine nucleotide binding protein	-1.1405	-0.0441	1	57	253	60	2010	46.4667	1.0802
31941	ribonucleoprotein	0.6045	-0.2888	4	53	170	50	2010.56	56.06	1.3437
32062	rna	0.6833	-0.0228	4	112	1471	538	2012.04	56.9944	1.7766
32085	rna binding protein	0.7541	-0.2028	4	105	1679	478	2013.42	41.636	1.4071
32283	rna-binding proteins	0.8285	-0.0898	4	102	1826	514	2012.07	50.8424	1.4423
32516	ryanodine receptor	-0.0635	-1.0955	2	28	105	51	2008	32.8235	0.6549
32518	ryanodine receptor 1	-0.0105	-0.9762	2	32	80	41	2014.63	22.3902	0.8046
32523	ryanodine receptor calcium release channel	-0.0152	-1.144	2	25	97	43	2008.77	43.186	0.8824
32565	saccharomyces cerevisiae proteins	-0.2062	0.5662	1	55	181	58	2010.12	49.8448	1.1265
32670	sarcoplasmic reticulum calcium transporting adenosine triphosphatase	0.0863	-0.9285	2	38	84	39	2015.36	17	0.7614
33179	serine	-0.5571	-0.0157	1	70	187	52	2009.6	42.9808	0.9477
33381	short hairpin rna	0.2827	0.142	4	53	114	43	2015.44	31.1163	1.5663
33484	signal transducing adaptor protein	-0.4797	0.839	3	66	270	49	2016.49	29.4898	1.5227
34311	somatomedin c	-0.0167	-0.5128	2	56	143	61	2009.72	45.7377	1.3127
35988	tau protein	-0.0081	0.6424	3	58	174	78	2010.6	39.5256	1.1248
35989	tau proteins	-0.0924	0.7186	3	51	152	53	2009.57	35.0377	0.9798
36521	threonine	-0.6864	-0.0493	1	74	219	57	2008.65	64.5263	1.1816
36573	thymine	1.2923	0.2903	5	52	307	85	2008.84	43.0235	0.7609
37337	transforming growth factor beta	-0.2907	-0.4068	2	59	129	46	2013.5	25.5	0.8103
37701	troponin t	0.3108	-0.6399	2	67	220	66	2009.71	56.0455	1.2246
37845	tumor suppressor gene	-0.013	0.8911	3	40	95	44	2006.7	73.3409	1.834
37847	tumor suppressor protein	-0.2542	0.7954	3	61	199	38	2014.37	38.2632	1.2789
37849	tumor suppressor proteins	-0.2985	0.8837	3	59	190	34	2012.97	43.2941	1.3064
38005	ubiquitin	0.0192	0.0748	2	49	88	43	2010.09	44.2326	1.3349
39460	zinc finger protein	0.5422	-0.0997	4	63	190	60	2010.67	60.3167	1.2381

## Sheet: Table S2
Table S2	Genes corresponding to the terms resulting from the DisGeNET (Disease: C3250443)
Disease	Disease_id	Gene	Gene_id	UniProt accession number	Gene_Full_Name	Protein_Class	N_diseases_g	DSI_g	DPI_g	pLI	Score_gda	EI_gda	N_PMIDs	N_SNPs_gda	First_Ref	Last_Ref
MYOTONIC DYSTROPHY 1	C3250443	DMPK	1760	Q09013	DM1 protein kinase	Kinase	96	0.603	0.692	0.038339	0.7	0.981	52	1	1992	2019
MYOTONIC DYSTROPHY 1	C3250443	MBNL1	4154	Q9NR56	muscleblind like splicing regulator 1	Nucleic acid binding	52	0.65	0.615	0.70579	0.4	1	26	1	2000	2018
MYOTONIC DYSTROPHY 1	C3250443	IFIH1	64135	Q9BYX4	interferon induced with helicase C domain 1		319	0.471	0.808	6.9819e-44	0.07	1	7	0	2017	2019
MYOTONIC DYSTROPHY 1	C3250443	CELF1	10658	Q92879	CUGBP Elav-like family member 1		63	0.631	0.577	0.99971	0.07	1	7	0	2003	2018
MYOTONIC DYSTROPHY 1	C3250443	ERBB2	2064	P04626	erb-b2 receptor tyrosine kinase 2	Kinase	995	0.328	0.923	0.0059892	0.06	1	6	0	2015	2019
MYOTONIC DYSTROPHY 1	C3250443	INSR	3643	P06213	insulin receptor	Kinase	452	0.432	0.846	3.6145e-05	0.05	1	5	0	1997	2010
MYOTONIC DYSTROPHY 1	C3250443	SIX5	147912	Q8N196	SIX homeobox 5	Transcription factor	38	0.666	0.5	0.006924	0.04	1	4	0	1997	2002
MYOTONIC DYSTROPHY 1	C3250443	MBNL2	10150	Q5VZF2	muscleblind like splicing regulator 2	Nucleic acid binding	29	0.716	0.577	0.25602	0.04	1	4	0	2005	2019
MYOTONIC DYSTROPHY 1	C3250443	ALB	213	P02768	albumin	Transporter	1198	0.317	0.962	0.64329	0.03	1	3	0	2015	2018
MYOTONIC DYSTROPHY 1	C3250443	IL6	3569	P05231	interleukin 6		2367	0.248	0.962	0.31536	0.03	1	3	0	2008	2018
MYOTONIC DYSTROPHY 1	C3250443	TNF	7124	P01375	tumor necrosis factor	Signaling	2724	0.231	0.962	0.8033	0.02	1	2	0	2006	2008
MYOTONIC DYSTROPHY 1	C3250443	IGF1	3479	P05019	insulin like growth factor 1		1206	0.318	0.885	0.2716	0.02	1	2	0	2018	2018
MYOTONIC DYSTROPHY 1	C3250443	CNBP	7555	P62633	CCHC-type zinc finger nucleic acid binding protein		125	0.556	0.692	0.95994	0.02	1	2	0	2004	2005
MYOTONIC DYSTROPHY 1	C3250443	IFNA13	3447	P01562	interferon alpha 13		646	0.374	0.923		0.02	1	2	0	2009	2019
MYOTONIC DYSTROPHY 1	C3250443	DMD	1756	P11532	dystrophin		484	0.423	0.923	1	0.02	1	2	0	2007	2015
MYOTONIC DYSTROPHY 1	C3250443	SLC2A1	6513	P11166	solute carrier family 2 member 1	Transporter	687	0.388	0.808	0.9941	0.02	1	2	0	2009	2017
MYOTONIC DYSTROPHY 1	C3250443	APOC2	344	P02655	apolipoprotein C2		68	0.606	0.577	0.40164	0.02	1	2	0	1990	1991
MYOTONIC DYSTROPHY 1	C3250443	TNNI3	7137	P19429	troponin I3, cardiac type	Cellular structure	159	0.52	0.769	0.096284	0.02	1	2	0	2017	2019
MYOTONIC DYSTROPHY 1	C3250443	PTH	5741	P01270	parathyroid hormone		528	0.397	0.846	0.012093	0.02	1	2	0	2012	2019
MYOTONIC DYSTROPHY 1	C3250443	ERBB3	2065	P21860	erb-b2 receptor tyrosine kinase 3	Kinase	318	0.448	0.808	1.7003e-15	0.02	1	2	2	2015	2017
MYOTONIC DYSTROPHY 1	C3250443	IFNA1	3439	P01562	interferon alpha 1		662	0.371	0.923		0.02	1	2	0	2009	2019
MYOTONIC DYSTROPHY 1	C3250443	NKX2-5	1482	P52952	NK2 homeobox 5	Transcription factor	165	0.533	0.692	0.94531	0.02	1	2	0	2008	2015
MYOTONIC DYSTROPHY 1	C3250443	ESR1	2099	P03372	estrogen receptor 1	Nuclear receptor	1101	0.324	0.962	0.9992	0.02	1	2	0	2015	2018
MYOTONIC DYSTROPHY 1	C3250443	MIR206	406989		microRNA 206		226	0.477	0.846		0.02	1	2	0	2010	2017
MYOTONIC DYSTROPHY 1	C3250443	CCR5	1234	P51681	C-C motif chemokine receptor 5 (gene/pseudogene)	G-protein coupled receptor	508	0.398	0.885	4.3094e-10	0.02	1	2	0	2008	2017
MYOTONIC DYSTROPHY 1	C3250443	CLCN1	1180	P35523	chloride voltage-gated channel 1	Ion channel	67	0.641	0.423	3.2501e-20	0.02	1	2	0	2008	2015
MYOTONIC DYSTROPHY 1	C3250443	LDB3	11155	O75112	LIM domain binding 3	Cellular structure	69	0.659	0.385	9.5733e-06	0.02	1	2	0	2006	2019
MYOTONIC DYSTROPHY 1	C3250443	IL10	3586	P22301	interleukin 10		1679	0.281	0.923	0.0058874	0.02	1	2	0	2006	2014
MYOTONIC DYSTROPHY 1	C3250443	CAT	847	P04040	catalase	Enzyme	794	0.359	0.962	1.6263e-10	0.02	1	2	0	2018	2019
MYOTONIC DYSTROPHY 1	C3250443	SIRT6	51548	Q8N6T7	sirtuin 6	Epigenetic regulator	195	0.496	0.846	0.039119	0.01	1	1	0	2017	2017
MYOTONIC DYSTROPHY 1	C3250443	PRKCA	5578	P17252	protein kinase C alpha	Kinase	368	0.44	0.846	0.3677	0.01	1	1	0	2007	2007
MYOTONIC DYSTROPHY 1	C3250443	PRKAB1	5564	Q9Y478	protein kinase AMP-activated non-catalytic subunit beta 1	Kinase	296	0.46	0.846	0.0052573	0.01	1	1	0	2018	2018
MYOTONIC DYSTROPHY 1	C3250443	PRKAA2	5563	P54646	protein kinase AMP-activated catalytic subunit alpha 2	Kinase	317	0.456	0.846	3.5282e-08	0.01	1	1	0	2018	2018
MYOTONIC DYSTROPHY 1	C3250443	PRKAA1	5562	Q13131	protein kinase AMP-activated catalytic subunit alpha 1	Kinase	325	0.453	0.846	0.13725	0.01	1	1	0	2018	2018
MYOTONIC DYSTROPHY 1	C3250443	PRKCB	5579	P05771	protein kinase C beta	Kinase	317	0.453	0.885	1	0.01	1	1	0	2007	2007
MYOTONIC DYSTROPHY 1	C3250443	PSMB8	5696	P28062	proteasome 20S subunit beta 8		165	0.533	0.808	0.021795	0.01	1	1	0	2001	2001
MYOTONIC DYSTROPHY 1	C3250443	PTCH1	5727	Q13635	patched 1		604	0.398	0.885	1	0.01	1	1	0	2020	2020
MYOTONIC DYSTROPHY 1	C3250443	MYC	4609	P01106	MYC proto-oncogene, bHLH transcription factor	Transcription factor	821	0.344	0.923	0.99801	0.01	1	1	0	2018	2018
MYOTONIC DYSTROPHY 1	C3250443	MOK	5891	Q9UQ07	MOK protein kinase	Kinase	251	0.476	0.769	8.8397e-22	0.01	1	1	0	2013	2013
MYOTONIC DYSTROPHY 1	C3250443	ACTB	60	P60709	actin beta	Cellular structure	1110	0.325	0.923	0.98564	0.01	1	1	0	2012	2012
MYOTONIC DYSTROPHY 1	C3250443	MUC1	4582	P15941	mucin 1, cell surface associated		594	0.384	0.885	0.018774	0.01	1	1	0	2019	2019
MYOTONIC DYSTROPHY 1	C3250443	MSH3	4437	P20585	mutS homolog 3	Nucleic acid binding	245	0.474	0.769	7.4413e-31	0.01	1	1	0	2016	2016
MYOTONIC DYSTROPHY 1	C3250443	BRD2	6046	P25440	bromodomain containing 2	Epigenetic regulator	303	0.45	0.808	0.99957	0.01	1	1	0	2018	2018
MYOTONIC DYSTROPHY 1	C3250443	NAT10	55226	Q9H0A0	N-acetyltransferase 10		133	0.536	0.769	4.1206e-22	0.01	1	1	0	2011	2011
MYOTONIC DYSTROPHY 1	C3250443	AVP	551	P01185	arginine vasopressin	Signaling	454	0.437	0.846	0.074413	0.01	1	1	0	2019	2019
MYOTONIC DYSTROPHY 1	C3250443	TRIM33	51592	Q9UPN9	tripartite motif containing 33		63	0.626	0.577	1	0.01	1	1	0	2019	2019
MYOTONIC DYSTROPHY 1	C3250443	MPC1	51660	Q9Y5U8	mitochondrial pyruvate carrier 1	Transporter	56	0.653	0.577	0.038495	0.01	1	1	0	2019	2019
MYOTONIC DYSTROPHY 1	C3250443	OXA1L	5018	Q15070	OXA1L mitochondrial inner membrane protein	Transporter	75	0.59	0.731	1.8749e-10	0.01	1	1	0	2015	2015
MYOTONIC DYSTROPHY 1	C3250443	ATP2A1	487	O14983	ATPase sarcoplasmic/endoplasmic reticulum Ca2+ transporting 1	Transporter	46	0.682	0.423	1.5354e-14	0.01	1	1	0	2005	2005
MYOTONIC DYSTROPHY 1	C3250443	TNFRSF11B	4982	O00300	TNF receptor superfamily member 11b		443	0.422	0.808	0.16171	0.01	1	1	0	2017	2017
MYOTONIC DYSTROPHY 1	C3250443	ROR1	4919	Q01973	receptor tyrosine kinase like orphan receptor 1	Kinase	109	0.552	0.731	0.99645	0.01	1	1	0	2019	2019
MYOTONIC DYSTROPHY 1	C3250443	ATP2A2	488	P16615	ATPase sarcoplasmic/endoplasmic reticulum Ca2+ transporting 2	Transporter	159	0.529	0.808	0.99945	0.01	1	1	0	2005	2005
MYOTONIC DYSTROPHY 1	C3250443	NPPB	4879	P16860	natriuretic peptide B		193	0.513	0.808	9.8786e-06	0.01	1	1	0	2017	2017
MYOTONIC DYSTROPHY 1	C3250443	TLR7	51284	Q9NYK1	toll like receptor 7		276	0.464	0.885	0.97912	0.01	1	1	0	2019	2019
MYOTONIC DYSTROPHY 1	C3250443	ATHS	470		atherosclerosis susceptibility (lipoprotein associated)		112	0.551	0.769		0.01	1	1	0	2011	2011
MYOTONIC DYSTROPHY 1	C3250443	ASB2	51676	Q96Q27	ankyrin repeat and SOCS box containing 2		14	0.769	0.308	6.774e-15	0.01	1	1	0	2018	2018
MYOTONIC DYSTROPHY 1	C3250443	POU2F1	5451	P14859	POU class 2 homeobox 1		115	0.558	0.769	0.90229	0.01	1	1	0	2015	2015
MYOTONIC DYSTROPHY 1	C3250443	RBFOX1	54715	Q9NWB1	RNA binding fox-1 homolog 1	Nucleic acid binding	103	0.584	0.692	0.95263	0.01	1	1	0	2014	2014
MYOTONIC DYSTROPHY 1	C3250443	RYR1	6261	P21817	ryanodine receptor 1	Ion channel	320	0.489	0.808	1.5944e-29	0.01	1	1	0	2005	2005
MYOTONIC DYSTROPHY 1	C3250443	SCN5A	6331	Q14524	sodium voltage-gated channel alpha subunit 5	Ion channel	216	0.513	0.654	0.91291	0.01	1	1	0	2014	2014
MYOTONIC DYSTROPHY 1	C3250443	CCL2	6347	P13500	C-C motif chemokine ligand 2	Signaling	1157	0.321	0.962	0.60786	0.01	1	1	0	2019	2019
MYOTONIC DYSTROPHY 1	C3250443	CASP3	836	P42574	caspase 3	Enzyme	819	0.351	0.923	0.10017	0.01	1	1	0	2019	2019
MYOTONIC DYSTROPHY 1	C3250443	RSPH6A	81492	Q9H0K4	radial spoke head 6 homolog A	Cellular structure	7	0.821	0.308	2.3355e-10	0.01	1	1	0	2001	2001
MYOTONIC DYSTROPHY 1	C3250443	ASRGL1	80150	Q7L266	asparaginase and isoaspartyl peptidase 1	Enzyme	205	0.494	0.808	2.7632e-05	0.01	1	1	0	2011	2011
MYOTONIC DYSTROPHY 1	C3250443	MYH14	79784	Q7Z406	myosin heavy chain 14		64	0.663	0.577	0.042236	0.01	1	1	0	2012	2012
MYOTONIC DYSTROPHY 1	C3250443	FZD3	7976	Q9NPG1	frizzled class receptor 3	G-protein coupled receptor	39	0.659	0.577	0.00043561	0.01	1	1	0	2020	2020
MYOTONIC DYSTROPHY 1	C3250443	CAD	790	P27708	carbamoyl-phosphate synthetase 2, aspartate transcarbamylase, and dihydroorotase	Enzyme	249	0.482	0.846	0.99993	0.01	0	1	0	2017	2017
MYOTONIC DYSTROPHY 1	C3250443	DGCR2	9993	P98153	DiGeorge syndrome critical region gene 2		77	0.623	0.731	5.1573e-06	0.01	1	1	0	2018	2018
MYOTONIC DYSTROPHY 1	C3250443	FZD5	7855	Q13467	frizzled class receptor 5	G-protein coupled receptor	82	0.587	0.615	0.98255	0.01	1	1	0	2020	2020
MYOTONIC DYSTROPHY 1	C3250443	CAV1	857	Q03135	caveolin 1	Enzyme modulator	633	0.388	0.885	0.008274	0.01	1	1	0	2018	2018
MYOTONIC DYSTROPHY 1	C3250443	BECN1	8678	Q14457	beclin 1	Enzyme modulator	373	0.432	0.846	0.93717	0.01	1	1	0	2017	2017
MYOTONIC DYSTROPHY 1	C3250443	MVP	9961	Q14764	major vault protein	Nucleic acid binding	172	0.512	0.769	6.7564e-08	0.01	1	1	0	2018	2018
MYOTONIC DYSTROPHY 1	C3250443	SOCS5	9655	O75159	suppressor of cytokine signaling 5	Enzyme modulator	38	0.67	0.654	0.54156	0.01	1	1	0	2018	2018
MYOTONIC DYSTROPHY 1	C3250443	ADIPOQ	9370	Q15848	adiponectin, C1Q and collagen domain containing		679	0.376	0.885	4.6434e-09	0.01	1	1	0	2017	2017
MYOTONIC DYSTROPHY 1	C3250443	KLF4	9314	O43474	Kruppel like factor 4	Nucleic acid binding	307	0.449	0.769	0.99714	0.01	1	1	0	2018	2018
MYOTONIC DYSTROPHY 1	C3250443	CD19	930	P15391	CD19 molecule		365	0.43	0.885	0.90496	0.01	1	1	0	2006	2006
MYOTONIC DYSTROPHY 1	C3250443	TRIM24	8805	O15164	tripartite motif containing 24		79	0.581	0.615	1	0.01	1	1	0	2019	2019
MYOTONIC DYSTROPHY 1	C3250443	TNFRSF10A	8797	O00220	TNF receptor superfamily member 10a		155	0.521	0.731	5.0697e-15	0.01	0	1	1	2004	2004
MYOTONIC DYSTROPHY 1	C3250443	TNFRSF25	8718	Q93038	TNF receptor superfamily member 25		96	0.573	0.769	0.0086475	0.01	1	1	0	2001	2001
MYOTONIC DYSTROPHY 1	C3250443	CXCR4	7852	P61073	C-X-C motif chemokine receptor 4	G-protein coupled receptor	739	0.362	0.923	0.017804	0.01	1	1	0	2017	2017
MYOTONIC DYSTROPHY 1	C3250443	XPO1	7514	O14980	exportin 1	Receptor	178	0.504	0.692	1	0.01	1	1	0	2011	2011
MYOTONIC DYSTROPHY 1	C3250443	TRBV20OR9-2	6962		T cell receptor beta variable 20/OR9-2 (non-functional)		456	0.403	0.923		0.01	1	1	0	1994	1994
MYOTONIC DYSTROPHY 1	C3250443	TAC3	6866	Q9UHF0	tachykinin precursor 3		78	0.604	0.731	0.01165	0.01	1	1	0	2017	2017
MYOTONIC DYSTROPHY 1	C3250443	TRIM21	6737	P19474	tripartite motif containing 21		229	0.485	0.808	3.3549e-09	0.01	1	1	0	2019	2019
MYOTONIC DYSTROPHY 1	C3250443	BRCA1	672	P38398	BRCA1 DNA repair associated	Enzyme	747	0.367	0.923	9.2157e-29	0.01	1	1	0	2008	2008
MYOTONIC DYSTROPHY 1	C3250443	SLPI	6590	P03973	secretory leukocyte peptidase inhibitor	Enzyme modulator	310	0.449	0.846	0.00089665	0.01	1	1	0	2011	2011
MYOTONIC DYSTROPHY 1	C3250443	SLC22A1	6580	O15245	solute carrier family 22 member 1	Transporter	119	0.556	0.731	1.4614e-22	0.01	1	1	0	2015	2015
MYOTONIC DYSTROPHY 1	C3250443	SLC6A3	6531	Q01959	solute carrier family 6 member 3	Transporter	373	0.453	0.885	0.99758	0.01	1	1	0	2020	2020
MYOTONIC DYSTROPHY 1	C3250443	CCL21	6366	O00585	C-C motif chemokine ligand 21	Signaling	186	0.502	0.769	0.036239	0.01	1	1	0	2015	2015
MYOTONIC DYSTROPHY 1	C3250443	BUB1	699	O43683	BUB1 mitotic checkpoint serine/threonine kinase	Kinase	162	0.528	0.731	4.8813e-09	0.01	1	1	0	1995	1995
MYOTONIC DYSTROPHY 1	C3250443	TERT	7015	O14746	telomerase reverse transcriptase	Enzyme	703	0.374	0.846	0.99046	0.01	1	1	2	2015	2015
MYOTONIC DYSTROPHY 1	C3250443	VEGFA	7422	P15692	vascular endothelial growth factor A	Signaling	1899	0.266	0.923	2.4085e-05	0.01	1	1	0	2019	2019
MYOTONIC DYSTROPHY 1	C3250443	TJP1	7082	Q07157	tight junction protein 1	Cell-cell junction	91	0.576	0.692	1	0.01	1	1	0	2020	2020
MYOTONIC DYSTROPHY 1	C3250443	TIMP3	7078	P35625	TIMP metallopeptidase inhibitor 3	Enzyme modulator	325	0.445	0.923	0.63037	0.01	1	1	0	2012	2012
MYOTONIC DYSTROPHY 1	C3250443	TIMP2	7077	P16035	TIMP metallopeptidase inhibitor 2	Enzyme modulator	404	0.425	0.846	0.78893	0.01	1	1	0	2012	2012
MYOTONIC DYSTROPHY 1	C3250443	TH	7054	P07101	tyrosine hydroxylase		321	0.462	0.885	1.6878e-06	0.01	1	1	0	2020	2020
MYOTONIC DYSTROPHY 1	C3250443	TGM2	7052	P21980	transglutaminase 2	Enzyme	315	0.445	0.808	6.8118e-18	0.01	1	1	0	2018	2018
MYOTONIC DYSTROPHY 1	C3250443	TGFB1	7040	P01137	transforming growth factor beta 1	Signaling	1558	0.287	0.962	0.03685	0.01	1	1	0	2019	2019
MYOTONIC DYSTROPHY 1	C3250443	TG	7038	P01266	thyroglobulin	Enzyme modulator	240	0.48	0.808	2.8802e-59	0.01	1	1	0	2004	2004
MYOTONIC DYSTROPHY 1	C3250443	HNRNPDL	9987	O14979	heterogeneous nuclear ribonucleoprotein D like		82	0.597	0.654	0.077954	0.01	1	1	0	2001	2001
MYOTONIC DYSTROPHY 1	C3250443	MMP9	4318	P14780	matrix metallopeptidase 9	Enzyme	1337	0.305	0.923	1.8869e-17	0.01	1	1	0	2012	2012
MYOTONIC DYSTROPHY 1	C3250443	ADA	100	P00813	adenosine deaminase	Enzyme	379	0.44	0.885	2.8825e-12	0.01	1	1	0	2010	2010
MYOTONIC DYSTROPHY 1	C3250443	ACE	1636	P12821	angiotensin I converting enzyme	Enzyme	1082	0.328	0.923	1.0344e-37	0.01	1	1	0	2001	2001
MYOTONIC DYSTROPHY 1	C3250443	DDX6	1656	P26196	DEAD-box helicase 6		52	0.663	0.385	0.99964	0.01	1	1	0	2014	2014
MYOTONIC DYSTROPHY 1	C3250443	AGER	177	Q15109	advanced glycosylation end-product specific receptor	Receptor	450	0.42	0.885	6.3528e-16	0.01	1	1	0	2013	2013
MYOTONIC DYSTROPHY 1	C3250443	AIC	192		Aicardi syndrome		21	0.729	0.462		0.01	1	1	0	2018	2018
MYOTONIC DYSTROPHY 1	C3250443	PUF60	22827	Q9UHX1	poly(U) binding splicing factor 60		188	0.536	0.769	0.99677	0.01	1	1	0	2018	2018
MYOTONIC DYSTROPHY 1	C3250443	SPEN	23013	Q96T58	spen family transcriptional repressor		49	0.644	0.654	1	0.01	1	1	0	2011	2011
MYOTONIC DYSTROPHY 1	C3250443	ZNF609	23060	O15014	zinc finger protein 609		18	0.751	0.346	1	0.01	1	1	0	2019	2019
MYOTONIC DYSTROPHY 1	C3250443	NBEAL2	23218	Q6ZNJ1	neurobeachin like 2		78	0.617	0.769	0.059764	0.01	1	1	0	2018	2018
MYOTONIC DYSTROPHY 1	C3250443	SYNE1	23345	Q8NF91	spectrin repeat containing nuclear envelope protein 1		237	0.511	0.846	3.1899e-52	0.01	1	1	0	2018	2018
MYOTONIC DYSTROPHY 1	C3250443	FN1	2335	P02751	fibronectin 1	Signaling	724	0.365	0.962	0.0014045	0.01	1	1	0	2011	2011
MYOTONIC DYSTROPHY 1	C3250443	SIRT1	23411	Q96EB6	sirtuin 1	Epigenetic regulator	675	0.378	0.885	0.087326	0.01	1	1	0	2018	2018
MYOTONIC DYSTROPHY 1	C3250443	CABIN1	23523	Q9Y6J0	calcineurin binding protein 1	Enzyme modulator	136	0.536	0.846	3.2844e-17	0.01	1	1	0	2018	2018
MYOTONIC DYSTROPHY 1	C3250443	DIANPH	23771		diabetic nephropathy		35	0.678	0.5		0.01	1	1	0	2007	2007
MYOTONIC DYSTROPHY 1	C3250443	ALPP	250	P05187	alkaline phosphatase, placental	Enzyme	209	0.487	0.808	1.8144e-13	0.01	1	1	0	2011	2011
MYOTONIC DYSTROPHY 1	C3250443	GAD2	2572	Q05329	glutamate decarboxylase 2	Enzyme	173	0.529	0.731	0.75083	0.01	1	1	0	2008	2008
MYOTONIC DYSTROPHY 1	C3250443	ATRNL1	26033	Q5VV63	attractin like 1	Enzyme modulator	117	0.546	0.769	0.99915	0.01	1	1	0	2011	2011
MYOTONIC DYSTROPHY 1	C3250443	FGF21	26291	Q9NSA1	fibroblast growth factor 21	Signaling	236	0.485	0.769	0.029439	0.01	1	1	0	2019	2019
MYOTONIC DYSTROPHY 1	C3250443	CTSD	1509	P07339	cathepsin D	Enzyme	242	0.478	0.846	0.00091747	0.01	1	1	0	2015	2015
MYOTONIC DYSTROPHY 1	C3250443	CTLA4	1493	P16410	cytotoxic T-lymphocyte associated protein 4		722	0.369	0.923	0.94085	0.01	0	1	1	2004	2004
MYOTONIC DYSTROPHY 1	C3250443	CST3	1471	P01034	cystatin C		370	0.436	0.808	0.0039011	0.01	1	1	0	2018	2018
MYOTONIC DYSTROPHY 1	C3250443	ABCB6	10058	Q9NP58	ATP binding cassette subfamily B member 6 (Langereis blood group)	Transporter	400	0.431	0.885	8.5999e-19	0.01	1	1	0	2018	2018
MYOTONIC DYSTROPHY 1	C3250443	ZASP	101927655		ZO-2 associated speckle protein		10	0.821	0.192		0.01	1	1	0	2006	2006
MYOTONIC DYSTROPHY 1	C3250443	LILRB2	10288		leukocyte immunoglobulin like receptor B2		56	0.623	0.615	1.2812e-14	0.01	1	1	0	2013	2013
MYOTONIC DYSTROPHY 1	C3250443	CEBPA	1050	P49715	CCAAT enhancer binding protein alpha	Transcription factor	201	0.496	0.692	0.55365	0.01	1	1	0	2011	2011
MYOTONIC DYSTROPHY 1	C3250443	CEBPB	1051	P17676	CCAAT enhancer binding protein beta	Transcription factor	182	0.508	0.731	0.35809	0.01	1	1	0	2019	2019
MYOTONIC DYSTROPHY 1	C3250443	CCT2	10576	P78371	chaperonin containing TCP1 subunit 2	Chaperone	38	0.656	0.577	0.99853	0.01	1	1	0	2015	2015
MYOTONIC DYSTROPHY 1	C3250443	CTCF	10664	P49711	CCCTC-binding factor	Transcription factor	186	0.504	0.769	0.99994	0.01	1	1	0	2011	2011
MYOTONIC DYSTROPHY 1	C3250443	NEK6	10783	Q9HC98	NIMA related kinase 6	Kinase	24	0.743	0.385	0.038901	0.01	1	1	0	1995	1995
MYOTONIC DYSTROPHY 1	C3250443	CCL27	10850	Q9Y4X3	C-C motif chemokine ligand 27	Signaling	185	0.502	0.846	0.013511	0.01	1	1	0	2011	2011
MYOTONIC DYSTROPHY 1	C3250443	LILRB1	10859	Q8NHL6	leukocyte immunoglobulin like receptor B1	Receptor	168	0.51	0.769	5.6502e-14	0.01	1	1	0	2013	2013
MYOTONIC DYSTROPHY 1	C3250443	MORF4L1	10933	Q9UBU8	mortality factor 4 like 1	Nucleic acid binding	21	0.736	0.423	0.99339	0.01	1	1	0	2010	2010
MYOTONIC DYSTROPHY 1	C3250443	CHI3L1	1116	P36222	chitinase 3 like 1		420	0.419	0.885	1.1133e-05	0.01	1	1	0	2019	2019
MYOTONIC DYSTROPHY 1	C3250443	PRRT2	112476	Q7Z6L0	proline rich transmembrane protein 2		353	0.448	0.808	0.57919	0.01	1	1	0	2007	2007
MYOTONIC DYSTROPHY 1	C3250443	CKM	1158	P06732	creatine kinase, M-type	Kinase	21	0.743	0.423	0.0078152	0.01	1	1	0	1990	1990
MYOTONIC DYSTROPHY 1	C3250443	RMI2	116028	Q96E14	RecQ mediated genome instability 2		38	0.666	0.5	0.018953	0.01	1	1	0	1995	1995
MYOTONIC DYSTROPHY 1	C3250443	TADA1	117143	Q96BN2	transcriptional adaptor 1		23	0.705	0.654	0.090708	0.01	1	1	0	2010	2010
MYOTONIC DYSTROPHY 1	C3250443	CRP	1401	P02741	C-reactive protein		1483	0.299	0.962	0.0036969	0.01	1	1	0	2017	2017
MYOTONIC DYSTROPHY 1	C3250443	MSTN	2660	O14793	myostatin	Signaling	159	0.528	0.731	0.5052	0.01	1	1	0	2018	2018
MYOTONIC DYSTROPHY 1	C3250443	GEM	2669	P55040	GTP binding protein overexpressed in skeletal muscle		251	0.467	0.769	1.179e-08	0.01	1	1	0	2011	2011
MYOTONIC DYSTROPHY 1	C3250443	HSPD1	3329	P10809	heat shock protein family D (Hsp60) member 1		398	0.432	0.808	0.99257	0.01	1	1	0	2014	2014
MYOTONIC DYSTROPHY 1	C3250443	APOA1	335	P02647	apolipoprotein A1		416	0.429	0.885	0.00054909	0.01	1	1	0	2015	2015
MYOTONIC DYSTROPHY 1	C3250443	APOB	338	P04114	apolipoprotein B		339	0.453	0.808	1.9234e-16	0.01	1	1	0	2002	2002
MYOTONIC DYSTROPHY 1	C3250443	TMEM119	338773	Q4V9L6	transmembrane protein 119		16	0.78	0.346	0.62503	0.01	1	1	0	2018	2018
MYOTONIC DYSTROPHY 1	C3250443	IFNG	3458	P01579	interferon gamma		1519	0.288	0.962	0.47156	0.01	1	1	0	2014	2014
MYOTONIC DYSTROPHY 1	C3250443	APOE	348	P02649	apolipoprotein E		1049	0.338	0.962	0.0018685	0.01	1	1	0	1997	1997
MYOTONIC DYSTROPHY 1	C3250443	IGFBP5	3488	P24593	insulin like growth factor binding protein 5	Enzyme modulator	126	0.544	0.692	0.96283	0.01	1	1	0	2002	2002
MYOTONIC DYSTROPHY 1	C3250443	IL4	3565	P05112	interleukin 4		996	0.332	0.962	0.0047372	0.01	1	1	0	2019	2019
MYOTONIC DYSTROPHY 1	C3250443	IL17A	3605	Q16552	interleukin 17A		1074	0.324	0.923	0.043049	0.01	1	1	0	2020	2020
MYOTONIC DYSTROPHY 1	C3250443	KCNQ1	3784	P51787	potassium voltage-gated channel subfamily Q member 1	Ion channel	281	0.485	0.769	4.5453e-08	0.01	1	1	1	2011	2011
MYOTONIC DYSTROPHY 1	C3250443	KIR3DL1	3811	P43629	killer cell immunoglobulin like receptor, three Ig domains and long cytoplasmic tail 1	Receptor	231	0.475	0.769	8.3578e-14	0.01	1	1	0	2011	2011
MYOTONIC DYSTROPHY 1	C3250443	MIR126	406913		microRNA 126		305	0.447	0.846		0.01	1	1	0	2013	2013
MYOTONIC DYSTROPHY 1	C3250443	MIR130A	406919		microRNA 130a		141	0.522	0.808		0.01	1	1	0	2013	2013
MYOTONIC DYSTROPHY 1	C3250443	MIR27B	407019		microRNA 27b		141	0.529	0.769		0.01	1	1	0	2013	2013
MYOTONIC DYSTROPHY 1	C3250443	MIR29C	407026		microRNA 29c		183	0.496	0.808		0.01	1	1	0	2018	2018
MYOTONIC DYSTROPHY 1	C3250443	SMAD3	4088	P84022	SMAD family member 3	Transcription factor	470	0.415	0.923	0.79796	0.01	1	1	0	2019	2019
MYOTONIC DYSTROPHY 1	C3250443	MAL	4118	P21145	mal, T cell differentiation protein	Transporter	102	0.57	0.577	0.83197	0.01	1	1	0	2005	2005
MYOTONIC DYSTROPHY 1	C3250443	HP	3240	P00738	haptoglobin	Enzyme	464	0.412	0.885	1.736e-05	0.01	1	1	0	2009	2009
MYOTONIC DYSTROPHY 1	C3250443	HNRNPH2	3188	P55795	heterogeneous nuclear ribonucleoprotein H2	Nucleic acid binding	51	0.691	0.462	0.95448	0.01	1	1	0	2006	2006
MYOTONIC DYSTROPHY 1	C3250443	HNRNPH1	3187	P31943	heterogeneous nuclear ribonucleoprotein H1	Nucleic acid binding	25	0.711	0.538	0.99993	0.01	1	1	0	2006	2006
MYOTONIC DYSTROPHY 1	C3250443	AMH	268	P03971	anti-Mullerian hormone		242	0.476	0.846	3.3974e-12	0.01	1	1	0	2020	2020
MYOTONIC DYSTROPHY 1	C3250443	GH1	2688	P01241	growth hormone 1	Signaling	686	0.373	0.923	0.030057	0.01	1	1	0	1975	1975
MYOTONIC DYSTROPHY 1	C3250443	PDLIM3	27295	Q53GG5	PDZ and LIM domain 3	Cellular structure	118	0.547	0.769	3.032e-07	0.01	1	1	0	2011	2011
MYOTONIC DYSTROPHY 1	C3250443	ANGPT2	285	O15123	angiopoietin 2	Signaling	457	0.41	0.846	0.83208	0.01	1	1	0	2018	2018
MYOTONIC DYSTROPHY 1	C3250443	REM1	28954	O75628	RRAD and GEM like GTPase 1		177	0.531	0.885	5.3363e-08	0.01	1	1	0	2018	2018
MYOTONIC DYSTROPHY 1	C3250443	CD274	29126	Q9NZQ7	CD274 molecule	Receptor	1011	0.324	0.923	0.01916	0.01	1	1	0	2006	2006
MYOTONIC DYSTROPHY 1	C3250443	GSK3B	2932	P49841	glycogen synthase kinase 3 beta	Kinase	393	0.43	0.846	0.95571	0.01	1	1	0	2019	2019
MYOTONIC DYSTROPHY 1	C3250443	HAS2	3037	Q92819	hyaluronan synthase 2		85	0.588	0.692	0.99013	0.01	1	1	0	2020	2020
MYOTONIC DYSTROPHY 1	C3250443	HCRT	3060	O43612	hypocretin neuropeptide precursor		237	0.5	0.808	0.028774	0.01	1	1	0	2018	2018
MYOTONIC DYSTROPHY 1	C3250443	HFE	3077	Q30201	homeostatic iron regulator		415	0.436	0.846	2.5587e-08	0.01	1	1	2	2011	2011
MYOTONIC DYSTROPHY 1	C3250443	HGF	3082	P14210	hepatocyte growth factor	Enzyme	671	0.374	0.885	0.99947	0.01	1	1	0	2010	2010
MYOTONIC DYSTROPHY 1	C3250443	HLA-B	3106	P01889	major histocompatibility complex, class I, B		706	0.379	0.885	3.8642e-05	0.01	1	1	0	2002	2002
MYOTONIC DYSTROPHY 1	C3250443	MNX1	3110	P50219	motor neuron and pancreas homeobox 1	Transcription factor	113	0.555	0.615	0.78819	0.01	1	1	0	2020	2020
MYOTONIC DYSTROPHY 1	C3250443	HLA-DQA1	3117	P01909	major histocompatibility complex, class II, DQ alpha 1	Immune response	427	0.416	0.846	0.023947	0.01	1	1	0	2004	2004
MYOTONIC DYSTROPHY 1	C3250443	HLA-DQB1	3119	P01920	major histocompatibility complex, class II, DQ beta 1	Immune response	504	0.407	0.885	0.0089259	0.01	1	1	0	2004	2004
MYOTONIC DYSTROPHY 1	C3250443	HLA-DRB4	3126	P13762	major histocompatibility complex, class II, DR beta 4	Immune response	87	0.565	0.846		0.01	0	1	0	2004	2004
MYOTONIC DYSTROPHY 1	C3250443	HNRNPC	3183	P07910	heterogeneous nuclear ribonucleoprotein C		61	0.606	0.538	0.97772	0.01	1	1	0	2001	2001
MYOTONIC DYSTROPHY 1	C3250443	MMP2	4313	P08253	matrix metallopeptidase 2	Enzyme	1021	0.333	0.923	0.83878	0.01	1	1	0	2012	2012

## Sheet: Table S3
Table S3	Gene terms common to DisGeNET and VOSviewer
UniProt accession number	Gene names	Full Protein names					Sub-cellular localization	Molecular function
Q09013	DMPK	Myotonic dystrophy protein kinase					Cell inner membrane, cell membrane	ATP-binding, metal-binding, metal-thiolate cluster, serine/threonine-protein kinase
Q9NR56	MBNL1	Muscleblind Like Splicing Regulator 1					Nucleus, cytoplasm	RNA-binding
Q92879	CELF1	CUGBP Elav-Like Family Member 1					Nucleus, cytoplasm, Ribonucleoprotein	Nucleotide-binding, RNA-binding
P06213	INSR	Insulin Receptor					Nucleus, cell inner membrane, cell membrane, membrane, synapse	Tyrosine-protein kinase, ATP-binding, GTP-binding
P05231	IL-6	Interleukin 6					Secreted, surface film, cytokine	Growth factor
P05019	IGF-1	Insulin-like growth factor 1					Secreted, surface film, cytokine	Growth factor, hormone
P11532	DMD	Dystrophin					Cytoskeleton	Actin-binding
P17252	PRKCA	Protein Kinase C alpha					Cell inner membrane, cell membrane, cytoplasm, endoplasmic reticulum	ATP-binding, serine/threonine-protein kinase
P60709	ACTB	Beta-actin					Cytoplasm, cytoskeleton, ribonucleoprotein	ATP-binding
O14983	ATP2A1	ATPase Sarcoplasmic/EndoplasmicReticulum Ca2+ Transporting 1					Transmembrane, membrane, sarcoplasmic reticulum	ATP-binding
P16615	ATP2A2	ATPase Sarcoplasmic/EndoplasmicReticulum Ca2+ Transporting 2					Membrane, sarcoplasmic reticulum	ATP-binding
P21817	RYR-1	Ryanodine receptor 1					Cell inner membrane, cell membrane, cytoplasm, sarcoplasmic reticulum	Calmodulin-binding
P42574	CASP3	Caspase 3					Nucleus, cytoplasm, mitochondrion, cell inner membrane, cell membrane	Aspartyl protease
P01137	TGFB1	Transforming Growth Factor Beta 1					Secreted, surface film, cytokine, extracellular matrix, nucleus, cytoplasm	Growth factor
P06732	CKM	Creatine kinase, M-type					Cytoplasm, cytosol	ATP-binding, creatine kinase and kinase activity

## Sheet: Table S4
Table S4	Additional Genes/Proteins corresponding to the terms resulting from the closely related generic terms in VOSviewer
UniProt accession number	Gene
P60709	ACTB
Q02363	ID2
Q8IX12	CCAR1
Q8WWK9	CKAP2
P51116	FXR2
P51816	AFF2
P34931	HSPA1L
P04792	HSPB1
P15923	TCF3
P25391	LAMA1
P07942	LAMB1
P43246	MLH2
O15146	MUSK
Q9UKX2	MYH2
P04629	NTRK1
Q9Y2B9	PKIG
P52756	RBM5
Q15298	STK38
O75116	ROCK2
Q13936	CACNA1C
P16615	ATP2A2
Q9UGK3	STAP2
P45379	TNNT2
P45378	TNNT3
Q6NUN9	ZNF746
P17036	ZNF3

## Sheet: Table S5
Table S5	Subcellular localization and Molecular function of the 71 list of putative genes
UniProt ID	Gene Name	Protein Name	Sub-cellular Localization	Molecular Function
P68133	ACTA1	Actin, alpha skeletal muscle	-	ATP-binding
P41134	ID1	DNA-binding protein inhibitor ID-1	Nucleus	-
			Cytoplasm
Q02363	ID2	DNA-binding protein inhibitor ID-2	Nucleus	-
			Cytoplasm
Q9ULG6	CCPG1	Cell cycle progression protein 1	Transmembrane	-
Q8IX12	CCAR1	Cell division cycle and apoptosis regulator protein 1	-	Viral nucleoprotein
Q9NRG0	CHRAC1	Chromatin accessibility complex protein 1	-	DNA-binding
				Homeobox
				DNA-directed DNA polymerase
Q9NRR1	CYTL1	Cytokine-like protein 1	Cytokine	-
P12814	ACTN1	Alpha-actinin-1	Cytoplasm	Actin-binding
			Secreted
			Surface film
			Cytoskeleton
			Cell projection
Q8WWK9	CKAP2	Cytoskeleton-associated protein 2	Cytoplasm	-
P17661	DES	Desmin	Intermediate filament	-
P51114	FXR1	Fragile X mental retardation syndrome-related protein 1	Cytoplasm	RNA-binding
			Keratin
P51116	FXR2	Fragile X mental retardation syndrome-related protein 2	Cytoplasm	RNA-binding
P51816	AFF2	AF4/FMR2 family member 2	-	-
P0DMV8	HSPA1A	Heat shock 70 kDa protein 1A	Cytoplasm	Chaperone
			Cytoskeleton	Host cell receptor virus entry
			Nucleus	Receptor
P34931	HSPA1L	Heat shock 70 kDa protein 1-like	Signalosome	ATP-binding
P04792	HSPB1	Heat shock protein beta 1	Cytoplasm	RNA-binding
Q9BPY8	HOPX	Homeodomain-only protein	Nucleus	-
P53567	CEBPG	CCAAT/enhancer-binding protein gamma	Nucleus	DNA-binding
				Homeobox
P15923	TCF3	Transcription factor E2-alpha	Nucleus	DNA-binding
			Cytoplasm	Homeobox
Q8TCT8	SPPL2A	Signal peptide peptidase-like 2A	Cell inner membrane	Aspartyl protease
			Cell membrane
P11047	LAMC1	Laminin subunit gamma-1	Secreted	-
			Surface film
			Cytokine
			Basement membrane
P25391	LAMA1	Laminin subunit alpha 1	Secreted	-
			Surface film
			Cytokine
			Extracellular matrix
			Basement membrane
P07942	LAMB1	Laminin subunit beta 1	Secreted	-
			Surface film
			Cytokine
			Basement membrane
Q75NE6	MIR17HG	Putative microRNA 17 host gene protein	Transmembrane	-
P40692	MLH1	DNA mismatch repair protein Mlh1	Nucleus	ATP-binding
P28482	MAPK1	Mitogen-activated protein kinase 1	Nucleus	ATP-binding
			Mitochondrion	DNA-binding
			Golgi apparatus	Homebox
			Cytoskeleton	Serine/threonine-protein kinase
Q9UHP9	SMPX	Small muscular protein	Nucleus	-
O15146	MUSK	Muscle, skeletal receptor tyrosine-protein kinase	Plasma membrane	Developmental protein
				Kinase
				Muscle protein
				Receptor
				Transferase
				Tyrosine-protein kinase
P15172	MYOD1	Myoblast determination protein 1	Nucleus	Activator
				Developmental protein
				DNA-binding
P15173	MYOG	Myogenin	Nucleus	Chromati DNA binding
P12882	MYH1	Myosin-1	Myosin filament	ATP-binding
Q9UKX2	MYH2	Myosin-2	Myosin filament	ATP-binding
P01138	NGF	Beta-nerve growth factor	Secreted	Growth factor
			Surface film
			Cytokine
			Endosome
P13591	NCAM1	Neural cell adhesion molecule 1	Cell inner membrane	-
			Cell membrane
			Transmembrane
			Secreted
			Surface film
			GPI-anchor
P04629	NTRK1	High affinity nerve growth factor receptor	Cell inner membrane	ATP-binding
			Cell membrane
			Endosome
O60356	NUPR1	Nuclear protein 1	Nucleus	-
P42336	PIK3CA	Phosphatidylinositol 4,5-bisphosphate 3-kinase catalytic subunit alpha isoform	-	ATP-binding
				Serine/threonine-protein kinase
Q86TN4	TRPT1	tRNA 2'-phosphotransferase 1	-	-
P60953	CDC42	Cell division control protein 42 homolog	Cytoplasm	GTP-binding
			Cell inner membrane
			Cell membrane
P31749	AKT1	Protein kinase B	Cytoplasm	ATP-binding
P61925	PKIA	cAMP-dependent protein kinase inhibitor alpha	Nucleus	-
			Cytoplasm
Q9Y2B9	PKIG	cAMP-dependent protein kinase inhibitor gamma	-	-
P04637	TB53	Cellular tumor antigen p53	Chromatin	Chaperone binding
Q8N5C6	SRBD1	S1 RNA-binding domain-containing protein 1	-	RNA-binding
P52756	RBM5	RNA-binding protein 5	Nucleus	DNA-binding
			Spliceosome	Homeobox
				Nucleotide-binding
				RNA-binding
Q9Y6E0	STK24	Serine/threonine-protein kinase 24	Nucleus	Actin-binding
			Cytoplasm	Metal-binding
			Membrane	Metal-thiolate cluster
				Serine/threonine-protein kinase
Q15208	STK38	Serine/threonine-protein kinase 38	Cell inner membrane	ATP-binding
			Cell membrane	Serine/threonine-protein kinase
			Nucleus
			Cytoplasm
P01730	CD4	T-cell surface glycoprotein CD4	Cell inner membrane	Receptor
			Cell membrane
			Transmembrane
P25490	YY1	Transcriptional repressor protein YY1	Cell inner membrane	DNA-binding
			Cell membrane	Homeobox
			Nucleus	RNA-binding
O15085	ARHGEF11	Rho guanine nucleotide exchange factor 11	Cytoplasm	GTPase activation
			Membrane
Q14344	GNA13	Guanine nucleotide-binding protein subunit alpha-13	Cell inner membrane	Metal-binding
			Cell membrane	Metal-thiolate cluster
				GTP-binding
Q13464	ROCK1	Rho-associated protein kinase 1	Cytoplasm	ATP-binding
O75116	ROCK2	Rho-associated protein kinase 2	Cytoplasm	ATP-binding
Q15669	RHOH	Rho-related GTP-binding protein RhoH	Cell inner membrane	GTP-binding
			Cell membrane
			Cytoplasm
			Mitochondrion
Q5T8P6	RBM26	RNA-binding protein 26	-	Nucleotide-binding
				RNA-binding
Q13698	CACNA1S	Voltage-dependent L-type calcium channel subunit alpha-1S	Cytoplasm	Metal ion binding
Q13936	CACNA1C	Voltage-dependent L-type calcium channel subunit alpha-1C	Cell inner membrane	Calmodulin-binding
			Cell membrane
			Transmembrane
			Cytoplasm
Q14493	SLBP	Histone RNA hairpin-binding protein	Nucleus	-
			Cytoplasm
			Ribonucleoprotein
Q9ULZ2	STAP1	Signal-transducing adaptor protein 1	Nucleus	-
			Cytoplasm
			Mitochondrion
Q9UGK3	STAP2	Signal-transducing adaptor protein 2	Cell inner membrane	-
			Cell membrane
			Nucleus
			Cytoplasm
P10636	MAPT	Microtubule-associated protein tau	Cytoplasm	Actin-binding
P13805	TNNT1	Troponin T, slow skeletal muscle	-	-
P45379	TNNT2	Troponin T, cardiac muscle	-	Actin-binding
Q2TAM9	TUSC1	Tumor suppressor candidate gene 1 protein	-	-
P0CG48	UBC	Polyubiquitin-C	Cell inner membrane	-
			Cell membrane
P17028	ZNF24	Zinc finger protein 24	Nucleus	DNA-binding
				Homeobox
Q6NUN9	ZNF746	Zinc finger protein 746	Nucleus	-
			Cytoplasm
P17036	ZNF3	Zinc finger protein 3 (isoform)	Nucleus	DNA-binding
				Homeobox

## Sheet: Table S6
Table S6	g:Profiler: GO: Biological Process (BP)
source	Biological terms	term_id	adjusted_p_value	negative_log10_of_adjusted_p_value	term_size	query_size	intersection_size	effective_domain_size	intersections
GO:BP	Muscle system process	GO:0003012	1.61949e-11	10.7906	421	66	17	21100	ACTA1,DES,SMPX,MYOD1,MYOG,MYH1,MYH2,PIK3CA,YY1,ARHGEF11,ROCK1,ROCK2,CACNA1S,CACNA1C,TNNT1,TNNT2,TNNT3
GO:BP	Muscle contraction	GO:0006936	3.82079e-09	8.41785	340	66	14	21100	ACTA1,DES,SMPX,MYH1,MYH2,PIK3CA,ARHGEF11,ROCK1,ROCK2,CACNA1S,CACNA1C,TNNT1,TNNT2,TNNT3
GO:BP	Regulation of molecular function	GO:0065009	1.47983e-08	7.82979	3050	66	33	21100	ID1,ID2,CCPG1,CYTL1,HSPA1A,HSPB1,HOPX,CEBPG,TCF3,INS,MAPK1,MUSK,MYOD1,NGF,NTRK1,NUPR1,PIK3CA,TRPT1,AKT1,PKIA,PKIG,STK38,CD4,ARHGEF11,ROCK1,ROCK2,RHOH,GNA13,CACNA1C,STAP1,MAPT,TNNT2,TNNT3
GO:BP	System process	GO:0003008	4.44349e-08	7.35228	2235	66	28	21100	ACTA1,ID2,DES,AFF2,HOPX,INS,MAPK1,SMPX,MUSK,MYOD1,MYOG,MYH1,MYH2,NGF,NTRK1,PIK3CA,AKT1,YY1,ARHGEF11,ROCK1,ROCK2,GNA13,CACNA1S,CACNA1C,MAPT,TNNT1,TNNT2,TNNT3
GO:BP	Positive regulation of macromolecule metabolic process	GO:0010604	9.09721e-08	7.04109	3465	66	34	21100	ACTA1,ID1,ID2,CCPG1,CCAR1,CYTL1,ACTN1,CKAP2,FXR1,FXR2,HSPA1A,HSPB1,CEBPG,TCF3,INS,MLH1,MAPK1,MUSK,MYOD1,MYOG,NGF,NTRK1,NUPR1,PIK3CA,AKT1,CD4,YY1,ARHGEF11,ROCK1,ROCK2,STAP1,MAPT,ZNF24,ZNF746
GO:BP	Cell differentiation	GO:0030154	1.20678e-07	6.91837	4160	66	37	21100	ACTA1,ID1,ID2,CYTL1,ACTN1,FXR1,HSPA1A,HOPX,CEBPG,TCF3,INS,LAMC1,LAMA1,LAMB1,MLH1,MAPK1,MUSK,MYOD1,MYOG,NGF,NCAM1,NTRK1,NUPR1,AKT1,STK24,CD4,YY1,ROCK1,ROCK2,RHOH,GNA13,STAP1,MAPT,TNNT1,TNNT2,TNNT3,ZNF3
GO:BP	Regulation of nitrogen compound metabolic process	GO:0051171	1.34242e-07	6.87211	5654	66	43	21100	ID1,ID2,CCPG1,CCAR1,CHRAC1,CYTL1,ACTN1,CKAP2,FXR1,FXR2,AFF2,HSPA1A,HSPB1,HOPX,CEBPG,TCF3,INS,MLH1,MAPK1,MUSK,MYOD1,MYOG,NGF,NTRK1,NUPR1,PIK3CA,TRPT1,AKT1,PKIA,PKIG,RBM5,STK38,CD4,YY1,ARHGEF11,ROCK1,ROCK2,RHOH,STAP1,MAPT,ZNF24,ZNF746,ZNF3
GO:BP	Cellular developmental process	GO:0048869	1.43646e-07	6.84271	4184	66	37	21100	ACTA1,ID1,ID2,CYTL1,ACTN1,FXR1,HSPA1A,HOPX,CEBPG,TCF3,INS,LAMC1,LAMA1,LAMB1,MLH1,MAPK1,MUSK,MYOD1,MYOG,NGF,NCAM1,NTRK1,NUPR1,AKT1,STK24,CD4,YY1,ROCK1,ROCK2,RHOH,GNA13,STAP1,MAPT,TNNT1,TNNT2,TNNT3,ZNF3
GO:BP	Regulation of gene expression	GO:0010468	1.95567e-07	6.7087	5452	66	42	21100	ACTA1,ID1,ID2,CCPG1,CCAR1,CYTL1,ACTN1,CKAP2,FXR1,FXR2,AFF2,HSPA1A,HSPB1,HOPX,CEBPG,TCF3,INS,MIR17HG,MLH1,MAPK1,MUSK,MYOD1,MYOG,NGF,NTRK1,NUPR1,PIK3CA,AKT1,PKIA,PKIG,RBM5,CD4,YY1,ARHGEF11,ROCK1,ROCK2,RHOH,STAP1,MAPT,ZNF24,ZNF746,ZNF3
GO:BP	Regulation of nucleobase-containing compound metabolic process	GO:0019219	2.78985e-07	6.55442	4048	66	36	21100	ID1,ID2,CCPG1,CCAR1,CHRAC1,CYTL1,ACTN1,CKAP2,FXR1,FXR2,AFF2,HSPA1A,HOPX,CEBPG,TCF3,INS,MLH1,MAPK1,MYOD1,MYOG,NTRK1,NUPR1,PIK3CA,AKT1,PKIA,PKIG,RBM5,CD4,YY1,ARHGEF11,ROCK1,ROCK2,RHOH,ZNF24,ZNF746,ZNF3
GO:BP	Regulation of primary metabolic process	GO:0080090	3.51189e-07	6.45446	5812	66	43	21100	ID1,ID2,CCPG1,CCAR1,CHRAC1,CYTL1,ACTN1,CKAP2,FXR1,FXR2,AFF2,HSPA1A,HSPB1,HOPX,CEBPG,TCF3,INS,MLH1,MAPK1,MUSK,MYOD1,MYOG,NGF,NTRK1,NUPR1,PIK3CA,TRPT1,AKT1,PKIA,PKIG,RBM5,STK38,CD4,YY1,ARHGEF11,ROCK1,ROCK2,RHOH,STAP1,MAPT,ZNF24,ZNF746,ZNF3
GO:BP	Positive regulation of nitrogen compound metabolic process	GO:0051173	6.30458e-07	6.20034	3083	66	31	21100	ID2,CCPG1,CCAR1,CYTL1,ACTN1,CKAP2,FXR1,FXR2,HSPA1A,CEBPG,TCF3,INS,MLH1,MAPK1,MUSK,MYOD1,MYOG,NGF,NTRK1,NUPR1,PIK3CA,AKT1,CD4,YY1,ARHGEF11,ROCK1,ROCK2,STAP1,MAPT,ZNF24,ZNF746
GO:BP	Positive regulation of metabolic process	GO:0009893	9.92207e-07	6.0034	3776	66	34	21100	ACTA1,ID1,ID2,CCPG1,CCAR1,CYTL1,ACTN1,CKAP2,FXR1,FXR2,HSPA1A,HSPB1,CEBPG,TCF3,INS,MLH1,MAPK1,MUSK,MYOD1,MYOG,NGF,NTRK1,NUPR1,PIK3CA,AKT1,CD4,YY1,ARHGEF11,ROCK1,ROCK2,STAP1,MAPT,ZNF24,ZNF746
GO:BP	Regulation of cellular metabolic process	GO:0031323	1.07926e-06	5.96687	6004	66	43	21100	ID1,ID2,CCPG1,CCAR1,CHRAC1,CYTL1,ACTN1,CKAP2,FXR1,FXR2,AFF2,HSPA1A,HSPB1,HOPX,CEBPG,TCF3,INS,MLH1,MAPK1,MUSK,MYOD1,MYOG,NGF,NTRK1,NUPR1,PIK3CA,TRPT1,AKT1,PKIA,PKIG,RBM5,STK38,CD4,YY1,ARHGEF11,ROCK1,ROCK2,RHOH,STAP1,MAPT,ZNF24,ZNF746,ZNF3
GO:BP	Regulation of phosphorylation	GO:0042325	1.11604e-06	5.95232	1242	66	20	21100	FXR1,FXR2,HSPB1,INS,MAPK1,MUSK,NGF,NTRK1,NUPR1,PIK3CA,TRPT1,AKT1,PKIA,PKIG,STK38,CD4,ROCK1,ROCK2,STAP1,MAPT
GO:BP	Positive regulation of gene expression	GO:0010628	1.75851e-06	5.75486	1135	66	19	21100	ACTA1,ID1,ID2,FXR1,FXR2,HSPA1A,HSPB1,CEBPG,INS,MLH1,MAPK1,MUSK,NGF,AKT1,CD4,YY1,ROCK1,ROCK2,STAP1
GO:BP	Movement of cell or subcellular component	GO:0006928	2.08217e-06	5.68148	2085	66	25	21100	ID1,CCAR1,ACTN1,HSPB1,INS,LAMC1,LAMA1,LAMB1,MAPK1,MYH2,NCAM1,NTRK1,PIK3CA,AKT1,STK24,ROCK1,ROCK2,RHOH,GNA13,CACNA1C,STAP1,MAPT,TNNT1,TNNT2,TNNT3
GO:BP	Cell development	GO:0048468	2.2779e-06	5.64246	2094	66	25	21100	ACTA1,ID1,ID2,ACTN1,INS,LAMC1,LAMA1,LAMB1,MLH1,MAPK1,MYOD1,MYOG,NGF,NCAM1,NTRK1,AKT1,STK24,YY1,ROCK1,ROCK2,RHOH,MAPT,TNNT1,TNNT2,TNNT3
GO:BP	Regulation of multicellular organismal process	GO:0051239	2.75219e-06	5.56032	2666	66	28	21100	ID1,ID2,DES,HSPA1A,HSPB1,HOPX,CEBPG,INS,LAMA1,MLH1,MAPK1,MYOD1,MYOG,NGF,NTRK1,NUPR1,PIK3CA,AKT1,CD4,YY1,ROCK1,ROCK2,RHOH,CACNA1C,MAPT,TNNT1,TNNT2,TNNT3
GO:BP	Positive regulation of cellular metabolic process	GO:0031325	2.80417e-06	5.55219	3271	66	31	21100	ID2,CCPG1,CCAR1,CYTL1,ACTN1,CKAP2,FXR1,FXR2,HSPA1A,CEBPG,TCF3,INS,MLH1,MAPK1,MUSK,MYOD1,MYOG,NGF,NTRK1,NUPR1,PIK3CA,AKT1,CD4,YY1,ARHGEF11,ROCK1,ROCK2,STAP1,MAPT,ZNF24,ZNF746
GO:BP	Regulation of macromolecule biosynthetic process	GO:0010556	2.87381e-06	5.54154	3926	66	34	21100	ID1,ID2,CCPG1,CCAR1,CYTL1,ACTN1,CKAP2,FXR1,FXR2,HSPA1A,HSPB1,HOPX,CEBPG,TCF3,INS,MLH1,MAPK1,MUSK,MYOD1,MYOG,NTRK1,NUPR1,AKT1,PKIA,PKIG,CD4,YY1,ARHGEF11,ROCK1,ROCK2,RHOH,ZNF24,ZNF746,ZNF3
GO:BP	regulation of macromolecule metabolic process	GO:0060255	3.60614e-06	5.44296	6787	66	45	21100	ACTA1,ID1,ID2,CCPG1,CCAR1,CHRAC1,CYTL1,ACTN1,CKAP2,FXR1,FXR2,AFF2,HSPA1A,HSPB1,HOPX,CEBPG,TCF3,INS,MIR17HG,MLH1,MAPK1,MUSK,MYOD1,MYOG,NGF,NTRK1,NUPR1,PIK3CA,TRPT1,AKT1,PKIA,PKIG,RBM5,STK38,CD4,YY1,ARHGEF11,ROCK1,ROCK2,RHOH,STAP1,MAPT,ZNF24,ZNF746,ZNF3
GO:BP	regulation of RNA metabolic process	GO:0051252	4.08238e-06	5.38909	3753	66	33	21100	ID1,ID2,CCPG1,CCAR1,CYTL1,ACTN1,CKAP2,FXR1,FXR2,AFF2,HSPA1A,HOPX,CEBPG,TCF3,INS,MLH1,MYOD1,MYOG,NTRK1,NUPR1,AKT1,PKIA,PKIG,RBM5,CD4,YY1,ARHGEF11,ROCK1,ROCK2,RHOH,ZNF24,ZNF746,ZNF3
GO:BP	anatomical structure development	GO:0048856	5.54545e-06	5.25606	5754	66	41	21100	ACTA1,ID1,ID2,CYTL1,ACTN1,FXR1,AFF2,HSPA1A,HSPB1,HOPX,CEBPG,TCF3,INS,LAMC1,LAMA1,LAMB1,MLH1,MAPK1,MUSK,MYOD1,MYOG,NGF,NCAM1,NTRK1,NUPR1,PIK3CA,AKT1,STK24,CD4,YY1,ROCK1,ROCK2,RHOH,GNA13,CACNA1C,STAP1,MAPT,TNNT1,TNNT2,TNNT3,ZNF24
GO:BP	regulation of protein modification process	GO:0031399	6.37773e-06	5.19533	1527	66	21	21100	FXR1,FXR2,HSPA1A,HSPB1,INS,MAPK1,MUSK,NGF,NTRK1,NUPR1,PIK3CA,TRPT1,AKT1,PKIA,PKIG,STK38,CD4,ROCK1,ROCK2,STAP1,MAPT
GO:BP	macromolecule biosynthetic process	GO:0009059	7.00982e-06	5.15429	4770	66	37	21100	ID1,ID2,CCPG1,CCAR1,CHRAC1,CYTL1,ACTN1,CKAP2,FXR1,FXR2,HSPA1A,HSPB1,HOPX,CEBPG,TCF3,INS,MLH1,MAPK1,MUSK,MYOD1,MYOG,NTRK1,NUPR1,AKT1,PKIA,PKIG,SRBD1,CD4,YY1,ARHGEF11,ROCK1,ROCK2,RHOH,SLBP,ZNF24,ZNF746,ZNF3
GO:BP	regulation of phosphate metabolic process	GO:0019220	7.419e-06	5.12965	1386	66	20	21100	FXR1,FXR2,HSPB1,INS,MAPK1,MUSK,NGF,NTRK1,NUPR1,PIK3CA,TRPT1,AKT1,PKIA,PKIG,STK38,CD4,ROCK1,ROCK2,STAP1,MAPT
GO:BP	regulation of phosphorus metabolic process	GO:0051174	7.60408e-06	5.11895	1388	66	20	21100	FXR1,FXR2,HSPB1,INS,MAPK1,MUSK,NGF,NTRK1,NUPR1,PIK3CA,TRPT1,AKT1,PKIA,PKIG,STK38,CD4,ROCK1,ROCK2,STAP1,MAPT
GO:BP	regulation of cellular biosynthetic process	GO:0031326	8.38121e-06	5.07669	4085	66	34	21100	ID1,ID2,CCPG1,CCAR1,CYTL1,ACTN1,CKAP2,FXR1,FXR2,HSPA1A,HSPB1,HOPX,CEBPG,TCF3,INS,MLH1,MAPK1,MUSK,MYOD1,MYOG,NTRK1,NUPR1,AKT1,PKIA,PKIG,CD4,YY1,ARHGEF11,ROCK1,ROCK2,RHOH,ZNF24,ZNF746,ZNF3
GO:BP	phosphorylation	GO:0016310	8.68418e-06	5.06127	1882	66	23	21100	FXR1,FXR2,HSPB1,INS,LAMA1,MAPK1,MUSK,MYOD1,NGF,NTRK1,NUPR1,PIK3CA,TRPT1,AKT1,PKIA,PKIG,STK24,STK38,CD4,ROCK1,ROCK2,STAP1,MAPT
GO:BP	positive regulation of molecular function	GO:0044093	8.91265e-06	5.04999	1556	66	21	21100	CYTL1,HSPA1A,CEBPG,TCF3,INS,MAPK1,MUSK,MYOD1,NGF,NTRK1,PIK3CA,AKT1,CD4,ROCK1,ROCK2,GNA13,CACNA1C,STAP1,MAPT,TNNT2,TNNT3
GO:BP	regulation of developmental process	GO:0050793	9.19636e-06	5.03638	2425	66	26	21100	ID1,ID2,HSPA1A,HSPB1,HOPX,TCF3,INS,LAMA1,MLH1,MAPK1,MUSK,MYOD1,MYOG,NGF,NTRK1,NUPR1,PIK3CA,AKT1,STK24,CD4,YY1,ROCK1,ROCK2,RHOH,GNA13,MAPT
GO:BP	negative regulation of cellular process	GO:0048523	1.17534e-05	4.92984	4856	66	37	21100	ID1,ID2,CCAR1,ACTN1,CKAP2,FXR1,FXR2,HSPA1A,HSPB1,HOPX,TCF3,INS,MLH1,MAPK1,MYOD1,MYOG,NGF,NTRK1,NUPR1,PIK3CA,AKT1,PKIA,PKIG,RBM5,STK24,STK38,YY1,ROCK1,ROCK2,RHOH,GNA13,CACNA1C,STAP1,MAPT,ZNF24,ZNF746,ZNF3
GO:BP	regulation of biosynthetic process	GO:0009889	1.23734e-05	4.90751	4145	66	34	21100	ID1,ID2,CCPG1,CCAR1,CYTL1,ACTN1,CKAP2,FXR1,FXR2,HSPA1A,HSPB1,HOPX,CEBPG,TCF3,INS,MLH1,MAPK1,MUSK,MYOD1,MYOG,NTRK1,NUPR1,AKT1,PKIA,PKIG,CD4,YY1,ARHGEF11,ROCK1,ROCK2,RHOH,ZNF24,ZNF746,ZNF3
GO:BP	protein phosphorylation	GO:0006468	1.26412e-05	4.89821	1587	66	21	21100	FXR1,FXR2,HSPB1,INS,LAMA1,MAPK1,MUSK,MYOD1,NGF,NTRK1,PIK3CA,TRPT1,AKT1,PKIA,PKIG,STK24,STK38,CD4,ROCK1,ROCK2,STAP1
GO:BP	multicellular organismal process	GO:0032501	1.42161e-05	4.84722	7354	66	46	21100	ACTA1,ID1,ID2,CYTL1,ACTN1,DES,AFF2,HSPA1A,HSPB1,HOPX,CEBPG,TCF3,INS,LAMC1,LAMA1,LAMB1,MLH1,MAPK1,SMPX,MUSK,MYOD1,MYOG,MYH1,MYH2,NGF,NCAM1,NTRK1,NUPR1,PIK3CA,AKT1,STK24,CD4,YY1,ARHGEF11,ROCK1,ROCK2,RHOH,GNA13,CACNA1S,CACNA1C,STAP1,MAPT,TNNT1,TNNT2,TNNT3,ZNF24
GO:BP	positive regulation of cellular process	GO:0048522	1.66338e-05	4.77901	5687	66	40	21100	ID1,ID2,CCPG1,CCAR1,CYTL1,ACTN1,CKAP2,FXR1,FXR2,HSPA1A,HSPA1L,HSPB1,HOPX,CEBPG,TCF3,INS,LAMC1,LAMB1,MLH1,MAPK1,MUSK,MYOD1,MYOG,NGF,NTRK1,NUPR1,PIK3CA,AKT1,RBM5,STK24,CD4,YY1,ARHGEF11,ROCK1,ROCK2,RHOH,STAP1,MAPT,ZNF24,ZNF746
GO:BP	negative regulation of cellular metabolic process	GO:0031324	1.83961e-05	4.73527	2506	66	26	21100	ID1,ID2,CCAR1,FXR1,FXR2,HSPA1A,HSPB1,HOPX,TCF3,INS,MLH1,NGF,NUPR1,PIK3CA,AKT1,PKIA,PKIG,STK38,YY1,ROCK1,ROCK2,STAP1,MAPT,ZNF24,ZNF746,ZNF3
GO:BP	anatomical structure morphogenesis	GO:0009653	1.86981e-05	4.7282	2702	66	27	21100	ACTA1,ID1,ID2,ACTN1,HSPB1,HOPX,LAMC1,LAMA1,LAMB1,MAPK1,MYOD1,MYOG,NGF,NCAM1,NTRK1,PIK3CA,AKT1,YY1,ROCK1,ROCK2,RHOH,GNA13,CACNA1C,MAPT,TNNT1,TNNT2,TNNT3
GO:BP	positive regulation of nucleobase-containing compound metabolic process	GO:0045935	2.19619e-05	4.65833	1976	66	23	21100	ID2,CCPG1,CCAR1,CYTL1,ACTN1,CKAP2,HSPA1A,CEBPG,TCF3,INS,MLH1,MAPK1,MYOD1,MYOG,NUPR1,AKT1,CD4,YY1,ARHGEF11,ROCK1,ROCK2,ZNF24,ZNF746
GO:BP	muscle cell differentiation	GO:0042692	2.59569e-05	4.58575	362	66	11	21100	ACTA1,ID2,ACTN1,HOPX,MYOD1,MYOG,AKT1,YY1,TNNT1,TNNT2,TNNT3
GO:BP	developmental process	GO:0032502	2.61254e-05	4.58294	6317	66	42	21100	ACTA1,ID1,ID2,CYTL1,ACTN1,FXR1,AFF2,HSPA1A,HSPB1,HOPX,CEBPG,TCF3,INS,LAMC1,LAMA1,LAMB1,MLH1,MAPK1,MUSK,MYOD1,MYOG,NGF,NCAM1,NTRK1,NUPR1,PIK3CA,AKT1,STK24,CD4,YY1,ROCK1,ROCK2,RHOH,GNA13,CACNA1C,STAP1,MAPT,TNNT1,TNNT2,TNNT3,ZNF24,ZNF3
GO:BP	cellular nitrogen compound biosynthetic process	GO:0044271	2.94205e-05	4.53135	4765	66	36	21100	ID1,ID2,CCPG1,CCAR1,CHRAC1,CYTL1,ACTN1,CKAP2,FXR1,FXR2,HSPA1A,HSPB1,HOPX,CEBPG,TCF3,INS,MLH1,MAPK1,MYOD1,MYOG,NTRK1,NUPR1,AKT1,PKIA,PKIG,SRBD1,CD4,YY1,ARHGEF11,ROCK1,ROCK2,RHOH,SLBP,ZNF24,ZNF746,ZNF3
GO:BP	regulation of biological process	GO:0050789	4.53014e-05	4.34389	12276	66	59	21100	ACTA1,ID1,ID2,CCPG1,CCAR1,CHRAC1,CYTL1,ACTN1,CKAP2,DES,FXR1,FXR2,AFF2,HSPA1A,HSPA1L,HSPB1,HOPX,CEBPG,TCF3,INS,SPPL2A,LAMC1,LAMA1,LAMB1,MIR17HG,MLH1,MAPK1,MUSK,MYOD1,MYOG,NGF,NCAM1,NTRK1,NUPR1,PIK3CA,TRPT1,AKT1,PKIA,PKIG,RBM5,STK24,STK38,CD4,YY1,ARHGEF11,ROCK1,ROCK2,RHOH,GNA13,CACNA1S,CACNA1C,STAP1,MAPT,TNNT1,TNNT2,TNNT3,ZNF24,ZNF746,ZNF3
GO:BP	negative regulation of biological process	GO:0048519	4.54245e-05	4.34271	5876	66	40	21100	ID1,ID2,CCAR1,ACTN1,CKAP2,FXR1,FXR2,AFF2,HSPA1A,HSPB1,HOPX,TCF3,INS,MIR17HG,MLH1,MAPK1,MYOD1,MYOG,NGF,NTRK1,NUPR1,PIK3CA,AKT1,PKIA,PKIG,RBM5,STK24,STK38,YY1,ROCK1,ROCK2,RHOH,GNA13,CACNA1C,STAP1,MAPT,TNNT1,ZNF24,ZNF746,ZNF3
GO:BP	regulation of metabolic process	GO:0019222	4.92556e-05	4.30754	7313	66	45	21100	ACTA1,ID1,ID2,CCPG1,CCAR1,CHRAC1,CYTL1,ACTN1,CKAP2,FXR1,FXR2,AFF2,HSPA1A,HSPB1,HOPX,CEBPG,TCF3,INS,MIR17HG,MLH1,MAPK1,MUSK,MYOD1,MYOG,NGF,NTRK1,NUPR1,PIK3CA,TRPT1,AKT1,PKIA,PKIG,RBM5,STK38,CD4,YY1,ARHGEF11,ROCK1,ROCK2,RHOH,STAP1,MAPT,ZNF24,ZNF746,ZNF3
GO:BP	regulation of protein phosphorylation	GO:0001932	5.06582e-05	4.29535	1097	66	17	21100	FXR1,FXR2,HSPB1,INS,MAPK1,MUSK,NGF,NTRK1,PIK3CA,TRPT1,AKT1,PKIA,PKIG,STK38,CD4,ROCK2,STAP1
GO:BP	muscle adaptation	GO:0043500	5.32303e-05	4.27384	102	66	7	21100	ACTA1,MYOD1,MYOG,YY1,ROCK1,ROCK2,TNNT1
GO:BP	actin-mediated cell contraction	GO:0070252	5.69718e-05	4.24434	103	66	7	21100	MYH2,PIK3CA,ROCK1,CACNA1C,TNNT1,TNNT2,TNNT3
GO:BP	negative regulation of molecular function	GO:0044092	6.17645e-05	4.20926	1112	66	17	21100	ID1,ID2,HSPB1,CEBPG,INS,MYOD1,NGF,NUPR1,AKT1,PKIA,PKIG,STK38,ROCK1,ROCK2,RHOH,MAPT,TNNT2
GO:BP	positive regulation of biological process	GO:0048518	6.64871e-05	4.17726	6224	66	41	21100	ACTA1,ID1,ID2,CCPG1,CCAR1,CYTL1,ACTN1,CKAP2,FXR1,FXR2,HSPA1A,HSPA1L,HSPB1,HOPX,CEBPG,TCF3,INS,LAMC1,LAMB1,MLH1,MAPK1,MUSK,MYOD1,MYOG,NGF,NTRK1,NUPR1,PIK3CA,AKT1,RBM5,STK24,CD4,YY1,ARHGEF11,ROCK1,ROCK2,RHOH,STAP1,MAPT,ZNF24,ZNF746
GO:BP	anatomical structure formation involved in morphogenesis	GO:0048646	8.2136e-05	4.08547	1134	66	17	21100	ACTA1,ID1,ACTN1,HSPB1,HOPX,LAMB1,MAPK1,MYOD1,MYOG,PIK3CA,AKT1,ROCK1,ROCK2,GNA13,TNNT1,TNNT2,TNNT3
GO:BP	positive regulation of RNA metabolic process	GO:0051254	8.41802e-05	4.07479	1769	66	21	21100	ID2,CCPG1,CCAR1,CYTL1,ACTN1,CKAP2,HSPA1A,CEBPG,TCF3,MLH1,MYOD1,MYOG,NUPR1,AKT1,CD4,YY1,ARHGEF11,ROCK1,ROCK2,ZNF24,ZNF746
GO:BP	muscle structure development	GO:0061061	9.23685e-05	4.03448	621	66	13	21100	ACTA1,ID2,ACTN1,FXR1,HOPX,MYOD1,MYOG,NUPR1,AKT1,YY1,TNNT1,TNNT2,TNNT3
GO:BP	regulation of catalytic activity	GO:0050790	0.000113878	3.94356	2345	66	24	21100	CCPG1,HSPA1A,HSPB1,INS,MAPK1,MUSK,NGF,NTRK1,NUPR1,PIK3CA,TRPT1,AKT1,PKIA,PKIG,STK38,CD4,ARHGEF11,ROCK1,ROCK2,RHOH,GNA13,CACNA1C,STAP1,MAPT
GO:BP	regulation of cellular component movement	GO:0051270	0.000132797	3.87681	1028	66	16	21100	CCAR1,ACTN1,HSPB1,INS,LAMA1,LAMB1,MAPK1,AKT1,STK24,ROCK1,ROCK2,RHOH,GNA13,CACNA1C,STAP1,TNNT2
GO:BP	negative regulation of nitrogen compound metabolic process	GO:0051172	0.000140601	3.85201	2371	66	24	21100	ID1,ID2,CCAR1,FXR1,FXR2,HSPA1A,HSPB1,HOPX,TCF3,INS,MLH1,NGF,NUPR1,AKT1,PKIA,PKIG,STK38,YY1,ROCK1,ROCK2,MAPT,ZNF24,ZNF746,ZNF3
GO:BP	muscle cell development	GO:0055001	0.000142981	3.84472	178	66	8	21100	ACTA1,ACTN1,MYOD1,MYOG,YY1,TNNT1,TNNT2,TNNT3
GO:BP	system development	GO:0048731	0.000145432	3.83734	4313	66	33	21100	ID1,ID2,CYTL1,ACTN1,AFF2,HSPA1A,HSPB1,HOPX,CEBPG,TCF3,LAMA1,LAMB1,MLH1,MAPK1,MUSK,NGF,NCAM1,NTRK1,NUPR1,PIK3CA,AKT1,STK24,CD4,YY1,ROCK1,ROCK2,RHOH,GNA13,CACNA1C,STAP1,MAPT,TNNT2,ZNF24
GO:BP	supramolecular fiber organization	GO:0097435	0.000171988	3.7645	778	66	14	21100	ACTA1,ID1,ACTN1,CKAP2,DES,HSPA1A,PIK3CA,ROCK1,ROCK2,RHOH,MAPT,TNNT1,TNNT2,TNNT3
GO:BP	regulation of cellular response to stress	GO:0080135	0.000177608	3.75054	657	66	13	21100	FXR1,FXR2,HSPA1A,HSPB1,CEBPG,INS,MAPK1,NUPR1,AKT1,STK24,YY1,ROCK2,MAPT
GO:BP	positive regulation of macromolecule biosynthetic process	GO:0010557	0.000196979	3.70558	1859	66	21	21100	ID2,CCPG1,CCAR1,CYTL1,ACTN1,CKAP2,FXR1,FXR2,CEBPG,TCF3,INS,MAPK1,MYOD1,MYOG,NUPR1,AKT1,CD4,YY1,ARHGEF11,ZNF24,ZNF746
GO:BP	striated muscle cell differentiation	GO:0051146	0.000255178	3.59316	268	66	9	21100	ACTA1,HOPX,MYOD1,MYOG,AKT1,YY1,TNNT1,TNNT2,TNNT3
GO:BP	actin filament-based process	GO:0030029	0.000257237	3.58967	804	66	14	21100	ACTA1,ID1,ACTN1,MYH2,PIK3CA,ARHGEF11,ROCK1,ROCK2,RHOH,CACNA1C,STAP1,TNNT1,TNNT2,TNNT3
GO:BP	cellular biosynthetic process	GO:0044249	0.000282524	3.54895	5700	66	38	21100	ID1,ID2,CCPG1,CCAR1,CHRAC1,CYTL1,ACTN1,CKAP2,FXR1,FXR2,HSPA1A,HSPB1,HOPX,CEBPG,TCF3,INS,MLH1,MAPK1,MUSK,MYOD1,MYOG,NTRK1,NUPR1,PIK3CA,AKT1,PKIA,PKIG,SRBD1,CD4,YY1,ARHGEF11,ROCK1,ROCK2,RHOH,SLBP,ZNF24,ZNF746,ZNF3
GO:BP	regulation of cellular component organization	GO:0051128	0.000303257	3.51819	2276	66	23	21100	ID1,CKAP2,FXR1,FXR2,HSPA1A,INS,MAPK1,MUSK,MYOD1,MYOG,NGF,NTRK1,NUPR1,PIK3CA,AKT1,STK24,YY1,ARHGEF11,ROCK1,ROCK2,RHOH,STAP1,MAPT
GO:BP	cell activation	GO:0001775	0.000310559	3.50786	1094	66	16	21100	ID2,HSPB1,CEBPG,TCF3,INS,MLH1,NTRK1,PIK3CA,AKT1,CD4,YY1,RHOH,GNA13,STAP1,MAPT,ZNF3
GO:BP	actin filament-based movement	GO:0030048	0.000315618	3.50084	132	66	7	21100	MYH2,PIK3CA,ROCK1,CACNA1C,TNNT1,TNNT2,TNNT3
GO:BP	organic substance biosynthetic process	GO:1901576	0.000406123	3.39134	5774	66	38	21100	ID1,ID2,CCPG1,CCAR1,CHRAC1,CYTL1,ACTN1,CKAP2,FXR1,FXR2,HSPA1A,HSPB1,HOPX,CEBPG,TCF3,INS,MLH1,MAPK1,MUSK,MYOD1,MYOG,NTRK1,NUPR1,PIK3CA,AKT1,PKIA,PKIG,SRBD1,CD4,YY1,ARHGEF11,ROCK1,ROCK2,RHOH,SLBP,ZNF24,ZNF746,ZNF3
GO:BP	cellular response to nerve growth factor stimulus	GO:1990090	0.000437247	3.35927	44	66	5	21100	ID1,NGF,NTRK1,AKT1,MAPT
GO:BP	muscle filament sliding	GO:0030049	0.000445613	3.35104	18	66	4	21100	MYH2,TNNT1,TNNT2,TNNT3
GO:BP	multicellular organism development	GO:0007275	0.000468679	3.32912	4768	66	34	21100	ID1,ID2,CYTL1,ACTN1,AFF2,HSPA1A,HSPB1,HOPX,CEBPG,TCF3,LAMA1,LAMB1,MLH1,MAPK1,MUSK,MYOD1,NGF,NCAM1,NTRK1,NUPR1,PIK3CA,AKT1,STK24,CD4,YY1,ROCK1,ROCK2,RHOH,GNA13,CACNA1C,STAP1,MAPT,TNNT2,ZNF24
GO:BP	positive regulation of cellular biosynthetic process	GO:0031328	0.000498375	3.30244	1964	66	21	21100	ID2,CCPG1,CCAR1,CYTL1,ACTN1,CKAP2,FXR1,FXR2,CEBPG,TCF3,INS,MAPK1,MYOD1,MYOG,NUPR1,AKT1,CD4,YY1,ARHGEF11,ZNF24,ZNF746
GO:BP	cytoskeleton organization	GO:0007010	0.000536061	3.27079	1453	66	18	21100	ACTA1,ID1,ACTN1,CKAP2,DES,HSPA1A,MLH1,MAPK1,PIK3CA,ARHGEF11,ROCK1,ROCK2,RHOH,STAP1,MAPT,TNNT1,TNNT2,TNNT3
GO:BP	response to nerve growth factor	GO:1990089	0.000549237	3.26024	46	66	5	21100	ID1,NGF,NTRK1,AKT1,MAPT
GO:BP	biosynthetic process	GO:0009058	0.000616809	3.20985	5861	66	38	21100	ID1,ID2,CCPG1,CCAR1,CHRAC1,CYTL1,ACTN1,CKAP2,FXR1,FXR2,HSPA1A,HSPB1,HOPX,CEBPG,TCF3,INS,MLH1,MAPK1,MUSK,MYOD1,MYOG,NTRK1,NUPR1,PIK3CA,AKT1,PKIA,PKIG,SRBD1,CD4,YY1,ARHGEF11,ROCK1,ROCK2,RHOH,SLBP,ZNF24,ZNF746,ZNF3
GO:BP	positive regulation of biosynthetic process	GO:0009891	0.000669636	3.17416	1999	66	21	21100	ID2,CCPG1,CCAR1,CYTL1,ACTN1,CKAP2,FXR1,FXR2,CEBPG,TCF3,INS,MAPK1,MYOD1,MYOG,NUPR1,AKT1,CD4,YY1,ARHGEF11,ZNF24,ZNF746
GO:BP	actin-myosin filament sliding	GO:0033275	0.000702244	3.15351	20	66	4	21100	MYH2,TNNT1,TNNT2,TNNT3
GO:BP	biological regulation	GO:0065007	0.000760718	3.11878	13001	66	59	21100	ACTA1,ID1,ID2,CCPG1,CCAR1,CHRAC1,CYTL1,ACTN1,CKAP2,DES,FXR1,FXR2,AFF2,HSPA1A,HSPA1L,HSPB1,HOPX,CEBPG,TCF3,INS,SPPL2A,LAMC1,LAMA1,LAMB1,MIR17HG,MLH1,MAPK1,MUSK,MYOD1,MYOG,NGF,NCAM1,NTRK1,NUPR1,PIK3CA,TRPT1,AKT1,PKIA,PKIG,RBM5,STK24,STK38,CD4,YY1,ARHGEF11,ROCK1,ROCK2,RHOH,GNA13,CACNA1S,CACNA1C,STAP1,MAPT,TNNT1,TNNT2,TNNT3,ZNF24,ZNF746,ZNF3
GO:BP	regulation of response to stimulus	GO:0048583	0.000763303	3.1173	3895	66	30	21100	FXR1,FXR2,HSPA1A,HSPB1,HOPX,CEBPG,INS,SPPL2A,MLH1,MAPK1,MYOD1,MYOG,NGF,NCAM1,NTRK1,NUPR1,PIK3CA,AKT1,STK24,STK38,CD4,YY1,ARHGEF11,ROCK1,ROCK2,RHOH,GNA13,STAP1,MAPT,TNNT1
GO:BP	regulation of cell population proliferation	GO:0042127	0.000766413	3.11554	1658	66	19	21100	ID1,ID2,CCPG1,CCAR1,HSPA1A,TCF3,INS,LAMC1,LAMB1,MAPK1,MYOD1,MYOG,NGF,NTRK1,NUPR1,PIK3CA,AKT1,RBM5,GNA13
GO:BP	regulation of transferase activity	GO:0051338	0.000916372	3.03793	893	66	14	21100	HSPB1,INS,MAPK1,MUSK,NTRK1,PIK3CA,TRPT1,AKT1,PKIA,PKIG,STK38,CD4,STAP1,MAPT
GO:BP	regulation of muscle system process	GO:0090257	0.000918475	3.03693	227	66	8	21100	MYOG,YY1,ROCK1,ROCK2,CACNA1C,TNNT1,TNNT2,TNNT3
GO:BP	regulation of multicellular organismal development	GO:2000026	0.000937176	3.02818	1345	66	17	21100	ID1,ID2,HSPA1A,HSPB1,HOPX,LAMA1,MYOD1,NGF,NTRK1,NUPR1,AKT1,CD4,YY1,ROCK1,ROCK2,RHOH,MAPT
GO:BP	positive regulation of phosphorus metabolic process	GO:0010562	0.000941269	3.02629	895	66	14	21100	FXR1,FXR2,INS,MAPK1,MUSK,NGF,NTRK1,PIK3CA,AKT1,CD4,ROCK1,ROCK2,STAP1,MAPT
GO:BP	positive regulation of phosphate metabolic process	GO:0045937	0.000941269	3.02629	895	66	14	21100	FXR1,FXR2,INS,MAPK1,MUSK,NGF,NTRK1,PIK3CA,AKT1,CD4,ROCK1,ROCK2,STAP1,MAPT
GO:BP	regulation of kinase activity	GO:0043549	0.00108636	2.96403	770	66	13	21100	HSPB1,INS,MUSK,NTRK1,PIK3CA,TRPT1,AKT1,PKIA,PKIG,STK38,CD4,STAP1,MAPT
GO:BP	negative regulation of phosphate metabolic process	GO:0045936	0.00110646	2.95606	417	66	10	21100	HSPB1,NUPR1,AKT1,PKIA,PKIG,STK38,ROCK1,ROCK2,STAP1,MAPT
GO:BP	negative regulation of phosphorus metabolic process	GO:0010563	0.00113082	2.94661	418	66	10	21100	HSPB1,NUPR1,AKT1,PKIA,PKIG,STK38,ROCK1,ROCK2,STAP1,MAPT
GO:BP	animal organ development	GO:0048513	0.00117849	2.92867	3513	66	28	21100	ACTA1,ID1,ID2,CYTL1,ACTN1,FXR1,AFF2,HSPA1A,HOPX,CEBPG,TCF3,LAMC1,LAMA1,LAMB1,MAPK1,MYOD1,MYOG,NTRK1,NUPR1,PIK3CA,AKT1,CD4,YY1,ROCK1,ROCK2,RHOH,CACNA1C,TNNT2
GO:BP	negative regulation of cellular biosynthetic process	GO:0031327	0.00160606	2.79424	1566	66	18	21100	ID1,ID2,CCAR1,FXR1,FXR2,HSPA1A,HOPX,TCF3,INS,MLH1,PKIA,PKIG,YY1,ROCK1,ROCK2,ZNF24,ZNF746,ZNF3
GO:BP	regulation of DNA-binding transcription factor activity	GO:0051090	0.00162321	2.78962	435	66	10	21100	ID1,ID2,CYTL1,HSPA1A,CEBPG,TCF3,INS,NTRK1,NUPR1,AKT1
GO:BP	negative regulation of metabolic process	GO:0009892	0.00164828	2.78297	3570	66	28	21100	ID1,ID2,CCAR1,FXR1,FXR2,AFF2,HSPA1A,HSPB1,HOPX,TCF3,INS,MIR17HG,MLH1,NGF,NUPR1,PIK3CA,AKT1,PKIA,PKIG,STK38,YY1,ROCK1,ROCK2,STAP1,MAPT,ZNF24,ZNF746,ZNF3
GO:BP	regulation of cellular process	GO:0050794	0.00167668	2.77555	11193	66	54	21100	ID1,ID2,CCPG1,CCAR1,CHRAC1,CYTL1,ACTN1,CKAP2,FXR1,FXR2,AFF2,HSPA1A,HSPA1L,HSPB1,HOPX,CEBPG,TCF3,INS,SPPL2A,LAMC1,LAMA1,LAMB1,MLH1,MAPK1,MUSK,MYOD1,MYOG,NGF,NCAM1,NTRK1,NUPR1,PIK3CA,TRPT1,AKT1,PKIA,PKIG,RBM5,STK24,STK38,CD4,YY1,ARHGEF11,ROCK1,ROCK2,RHOH,GNA13,CACNA1S,CACNA1C,STAP1,MAPT,TNNT2,ZNF24,ZNF746,ZNF3
GO:BP	tissue development	GO:0009888	0.0018756	2.72686	1940	66	20	21100	ACTA1,ID1,ID2,CYTL1,HOPX,LAMC1,LAMA1,LAMB1,MAPK1,MYOD1,MYOG,NTRK1,NUPR1,PIK3CA,AKT1,YY1,ROCK1,ROCK2,GNA13,TNNT2
GO:BP	leukocyte activation	GO:0045321	0.00198794	2.7016	953	66	14	21100	ID2,CEBPG,TCF3,INS,MLH1,NTRK1,PIK3CA,AKT1,CD4,YY1,RHOH,STAP1,MAPT,ZNF3
GO:BP	striated muscle contraction	GO:0006941	0.00204859	2.68854	174	66	7	21100	SMPX,PIK3CA,ARHGEF11,CACNA1C,TNNT1,TNNT2,TNNT3
GO:BP	positive regulation of phosphorylation	GO:0042327	0.00208095	2.68174	816	66	13	21100	FXR1,FXR2,INS,MAPK1,MUSK,NGF,NTRK1,PIK3CA,AKT1,CD4,ROCK2,STAP1,MAPT
GO:BP	negative regulation of biosynthetic process	GO:0009890	0.00209457	2.6789	1595	66	18	21100	ID1,ID2,CCAR1,FXR1,FXR2,HSPA1A,HOPX,TCF3,INS,MLH1,PKIA,PKIG,YY1,ROCK1,ROCK2,ZNF24,ZNF746,ZNF3
GO:BP	response to growth factor	GO:0070848	0.00212102	2.67346	685	66	12	21100	ID1,HSPA1A,HSPB1,MAPK1,MYOG,NGF,NTRK1,PIK3CA,AKT1,ROCK1,ROCK2,MAPT
GO:BP	positive regulation of developmental process	GO:0051094	0.00222979	2.65174	1268	66	16	21100	ID2,HSPA1A,HSPB1,HOPX,TCF3,INS,MLH1,MYOD1,MYOG,NGF,NTRK1,AKT1,STK24,CD4,RHOH,MAPT
GO:BP	negative regulation of cellular protein metabolic process	GO:0032269	0.00244959	2.61091	970	66	14	21100	FXR1,FXR2,HSPA1A,HSPB1,INS,MLH1,NGF,AKT1,PKIA,PKIG,STK38,ROCK1,ROCK2,MAPT
GO:BP	regulation of cellular protein metabolic process	GO:0032268	0.00267402	2.57283	2370	66	22	21100	FXR1,FXR2,HSPA1A,HSPB1,INS,MLH1,MAPK1,MUSK,NGF,NTRK1,NUPR1,PIK3CA,TRPT1,AKT1,PKIA,PKIG,STK38,CD4,ROCK1,ROCK2,STAP1,MAPT
GO:BP	negative regulation of phosphorylation	GO:0042326	0.00314425	2.50248	362	66	9	21100	HSPB1,NUPR1,AKT1,PKIA,PKIG,STK38,ROCK1,STAP1,MAPT
GO:BP	actin cytoskeleton organization	GO:0030036	0.00331337	2.47973	715	66	12	21100	ACTA1,ID1,ACTN1,PIK3CA,ARHGEF11,ROCK1,ROCK2,RHOH,STAP1,TNNT1,TNNT2,TNNT3
GO:BP	positive regulation of protein phosphorylation	GO:0001934	0.00440736	2.35582	735	66	12	21100	FXR1,FXR2,INS,MAPK1,MUSK,NGF,NTRK1,PIK3CA,AKT1,CD4,ROCK2,STAP1
GO:BP	negative regulation of macromolecule biosynthetic process	GO:0010558	0.00454133	2.34282	1508	66	17	21100	ID1,ID2,CCAR1,FXR1,FXR2,HSPA1A,HOPX,TCF3,MLH1,PKIA,PKIG,YY1,ROCK1,ROCK2,ZNF24,ZNF746,ZNF3
GO:BP	negative regulation of protein metabolic process	GO:0051248	0.00517576	2.28603	1034	66	14	21100	FXR1,FXR2,HSPA1A,HSPB1,INS,MLH1,NGF,AKT1,PKIA,PKIG,STK38,ROCK1,ROCK2,MAPT
GO:BP	cell death	GO:0008219	0.00530657	2.27519	2074	66	20	21100	ID1,CCAR1,ACTN1,CKAP2,FXR1,HSPA1A,HSPB1,INS,MLH1,MAPK1,NGF,NTRK1,NUPR1,PIK3CA,AKT1,RBM5,STK24,ROCK1,MAPT,ZNF746
GO:BP	regulation of cell development	GO:0060284	0.00535824	2.27098	497	66	10	21100	ID1,ID2,INS,MYOD1,MYOG,NGF,AKT1,ROCK1,ROCK2,MAPT
GO:BP	regulation of plasma membrane bounded cell projection organization	GO:0120035	0.00542585	2.26553	619	66	11	21100	ID1,FXR1,FXR2,INS,NGF,NTRK1,PIK3CA,AKT1,STK24,STAP1,MAPT
GO:BP	regulation of cell migration	GO:0030334	0.00563382	2.2492	893	66	13	21100	CCAR1,HSPB1,INS,LAMA1,LAMB1,MAPK1,AKT1,STK24,ROCK1,ROCK2,RHOH,GNA13,STAP1
GO:BP	blood circulation	GO:0008015	0.00585585	2.23241	502	66	10	21100	ID2,DES,HOPX,INS,PIK3CA,ROCK1,ROCK2,GNA13,CACNA1C,TNNT2
GO:BP	positive regulation of cellular component organization	GO:0051130	0.00591774	2.22784	1046	66	14	21100	ID1,HSPA1A,INS,MAPK1,MYOD1,NGF,NTRK1,PIK3CA,STK24,YY1,ROCK1,ROCK2,STAP1,MAPT
GO:BP	cellular component morphogenesis	GO:0032989	0.00596962	2.22405	757	66	12	21100	ACTA1,ID1,LAMA1,NGF,NCAM1,NTRK1,ROCK1,RHOH,MAPT,TNNT1,TNNT2,TNNT3
GO:BP	regulation of cell differentiation	GO:0045595	0.00658662	2.18134	1550	66	17	21100	ID1,ID2,HSPA1A,HOPX,TCF3,INS,MAPK1,MYOD1,MYOG,NGF,AKT1,CD4,YY1,ROCK1,ROCK2,RHOH,MAPT
GO:BP	negative regulation of macromolecule metabolic process	GO:0010605	0.0065981	2.18058	3361	66	26	21100	ID1,ID2,CCAR1,FXR1,FXR2,AFF2,HSPA1A,HSPB1,HOPX,TCF3,INS,MIR17HG,MLH1,NGF,PIK3CA,AKT1,PKIA,PKIG,STK38,YY1,ROCK1,ROCK2,MAPT,ZNF24,ZNF746,ZNF3
GO:BP	regulation of cell projection organization	GO:0031344	0.00692591	2.15952	635	66	11	21100	ID1,FXR1,FXR2,INS,NGF,NTRK1,PIK3CA,AKT1,STK24,STAP1,MAPT
GO:BP	regulation of localization	GO:0032879	0.00730637	2.1363	2725	66	23	21100	CCAR1,ACTN1,HSPA1A,HSPA1L,HSPB1,INS,LAMA1,LAMB1,MAPK1,AKT1,PKIA,PKIG,STK24,CD4,ROCK1,ROCK2,RHOH,GNA13,CACNA1S,CACNA1C,STAP1,MAPT,TNNT2
GO:BP	regulation of muscle adaptation	GO:0043502	0.00783137	2.10616	78	66	5	21100	MYOG,YY1,ROCK1,ROCK2,TNNT1
GO:BP	cellular response to granulocyte macrophage colony-stimulating factor stimulus	GO:0097011	0.00816809	2.08788	11	66	3	21100	MAPK1,AKT1,CD4
GO:BP	response to granulocyte macrophage colony-stimulating factor	GO:0097012	0.00816809	2.08788	11	66	3	21100	MAPK1,AKT1,CD4
GO:BP	regulation of protein metabolic process	GO:0051246	0.00826186	2.08292	2536	66	22	21100	FXR1,FXR2,HSPA1A,HSPB1,INS,MLH1,MAPK1,MUSK,NGF,NTRK1,NUPR1,PIK3CA,TRPT1,AKT1,PKIA,PKIG,STK38,CD4,ROCK1,ROCK2,STAP1,MAPT
GO:BP	cell population proliferation	GO:0008283	0.00927228	2.03281	1958	66	19	21100	ID1,ID2,CCPG1,CCAR1,HSPA1A,TCF3,INS,LAMC1,LAMB1,MAPK1,MYOD1,MYOG,NGF,NTRK1,NUPR1,PIK3CA,AKT1,RBM5,GNA13
GO:BP	regulation of cytoskeleton organization	GO:0051493	0.00929994	2.03152	529	66	10	21100	ID1,CKAP2,HSPA1A,MAPK1,PIK3CA,ROCK1,ROCK2,RHOH,STAP1,MAPT
GO:BP	regulation of neuron death	GO:1901214	0.00982652	2.0076	312	66	8	21100	NGF,NTRK1,NUPR1,PIK3CA,AKT1,ROCK1,MAPT,ZNF746
GO:BP	phosphate-containing compound metabolic process	GO:0006796	0.0103318	1.98583	2781	66	23	21100	FXR1,FXR2,HSPB1,INS,LAMA1,MAPK1,MUSK,MYOD1,NGF,NTRK1,NUPR1,PIK3CA,TRPT1,AKT1,PKIA,PKIG,STK24,STK38,CD4,ROCK1,ROCK2,STAP1,MAPT
GO:BP	circulatory system development	GO:0072359	0.0104622	1.98038	1099	66	14	21100	ID1,ID2,HSPB1,HOPX,LAMA1,MAPK1,PIK3CA,AKT1,YY1,ROCK1,ROCK2,GNA13,CACNA1C,TNNT2
GO:BP	regulation of growth	GO:0040008	0.0107408	1.96896	665	66	11	21100	HSPA1A,HOPX,INS,MUSK,MYOD1,NGF,PIK3CA,AKT1,YY1,ARHGEF11,MAPT
GO:BP	regulation of transcription, DNA-templated	GO:0006355	0.0108539	1.96441	3451	66	26	21100	ID1,ID2,CCPG1,CCAR1,CYTL1,ACTN1,CKAP2,HSPA1A,HOPX,CEBPG,TCF3,INS,MYOD1,MYOG,NTRK1,NUPR1,AKT1,PKIA,PKIG,CD4,YY1,ARHGEF11,RHOH,ZNF24,ZNF746,ZNF3
GO:BP	regulation of nucleic acid-templated transcription	GO:1903506	0.010913	1.96206	3452	66	26	21100	ID1,ID2,CCPG1,CCAR1,CYTL1,ACTN1,CKAP2,HSPA1A,HOPX,CEBPG,TCF3,INS,MYOD1,MYOG,NTRK1,NUPR1,AKT1,PKIA,PKIG,CD4,YY1,ARHGEF11,RHOH,ZNF24,ZNF746,ZNF3
GO:BP	regulation of cell motility	GO:2000145	0.0112938	1.94716	952	66	13	21100	CCAR1,HSPB1,INS,LAMA1,LAMB1,MAPK1,AKT1,STK24,ROCK1,ROCK2,RHOH,GNA13,STAP1
GO:BP	regulation of RNA biosynthetic process	GO:2001141	0.0114578	1.9409	3461	66	26	21100	ID1,ID2,CCPG1,CCAR1,CYTL1,ACTN1,CKAP2,HSPA1A,HOPX,CEBPG,TCF3,INS,MYOD1,MYOG,NTRK1,NUPR1,AKT1,PKIA,PKIG,CD4,YY1,ARHGEF11,RHOH,ZNF24,ZNF746,ZNF3
GO:BP	regulation of developmental growth	GO:0048638	0.0115583	1.9371	319	66	8	21100	HOPX,MUSK,MYOD1,NGF,PIK3CA,AKT1,YY1,MAPT
GO:BP	phosphorus metabolic process	GO:0006793	0.0118067	1.92787	2803	66	23	21100	FXR1,FXR2,HSPB1,INS,LAMA1,MAPK1,MUSK,MYOD1,NGF,NTRK1,NUPR1,PIK3CA,TRPT1,AKT1,PKIA,PKIG,STK24,STK38,CD4,ROCK1,ROCK2,STAP1,MAPT
GO:BP	gene expression	GO:0010467	0.0120999	1.91722	8963	66	46	21100	ACTA1,ID1,ID2,CCPG1,CCAR1,CYTL1,ACTN1,CKAP2,FXR1,FXR2,AFF2,HSPA1A,HSPB1,HOPX,CEBPG,TCF3,INS,MIR17HG,MLH1,MAPK1,MUSK,MYOD1,MYOG,NGF,NTRK1,NUPR1,PIK3CA,TRPT1,AKT1,PKIA,PKIG,SRBD1,RBM5,CD4,YY1,ARHGEF11,ROCK1,ROCK2,RHOH,RBM26,SLBP,STAP1,MAPT,ZNF24,ZNF746,ZNF3
GO:BP	cellular response to organic substance	GO:0071310	0.0122023	1.91356	2391	66	21	21100	ACTA1,ID1,HSPA1A,HSPA1L,HSPB1,INS,SPPL2A,MAPK1,MYOD1,MYOG,NGF,NTRK1,PIK3CA,AKT1,CD4,YY1,ROCK1,ROCK2,CACNA1S,STAP1,MAPT
GO:BP	cellular response to chemical stress	GO:0062197	0.0126592	1.89759	323	66	8	21100	HSPA1A,HSPB1,INS,MAPK1,PIK3CA,AKT1,STK24,MAPT
GO:BP	regulation of mRNA metabolic process	GO:1903311	0.0135419	1.86832	326	66	8	21100	FXR1,FXR2,MLH1,MYOD1,AKT1,RBM5,ROCK1,ROCK2
GO:BP	positive regulation of transcription, DNA-templated	GO:0045893	0.0135622	1.86767	1636	66	17	21100	ID2,CCPG1,CCAR1,CYTL1,ACTN1,CKAP2,CEBPG,TCF3,MYOD1,MYOG,NUPR1,AKT1,CD4,YY1,ARHGEF11,ZNF24,ZNF746
GO:BP	positive regulation of nucleic acid-templated transcription	GO:1903508	0.0135622	1.86767	1636	66	17	21100	ID2,CCPG1,CCAR1,CYTL1,ACTN1,CKAP2,CEBPG,TCF3,MYOD1,MYOG,NUPR1,AKT1,CD4,YY1,ARHGEF11,ZNF24,ZNF746
GO:BP	cell migration	GO:0016477	0.0138565	1.85835	1461	66	16	21100	ID1,CCAR1,HSPB1,INS,LAMC1,LAMA1,LAMB1,MAPK1,PIK3CA,AKT1,STK24,ROCK1,ROCK2,RHOH,GNA13,STAP1
GO:BP	positive regulation of RNA biosynthetic process	GO:1902680	0.0142367	1.84659	1642	66	17	21100	ID2,CCPG1,CCAR1,CYTL1,ACTN1,CKAP2,CEBPG,TCF3,MYOD1,MYOG,NUPR1,AKT1,CD4,YY1,ARHGEF11,ZNF24,ZNF746
GO:BP	regulation of system process	GO:0044057	0.0143824	1.84217	556	66	10	21100	DES,HOPX,MYOG,YY1,ROCK1,ROCK2,CACNA1C,TNNT1,TNNT2,TNNT3
GO:BP	locomotion	GO:0040011	0.0149809	1.82446	1833	66	18	21100	ID1,CCAR1,HSPB1,INS,LAMC1,LAMA1,LAMB1,MAPK1,NCAM1,NTRK1,PIK3CA,AKT1,STK24,ROCK1,ROCK2,RHOH,GNA13,STAP1
GO:BP	nucleobase-containing compound biosynthetic process	GO:0034654	0.015243	1.81693	3984	66	28	21100	ID1,ID2,CCPG1,CCAR1,CHRAC1,CYTL1,ACTN1,CKAP2,HSPA1A,HOPX,CEBPG,TCF3,INS,MAPK1,MYOD1,MYOG,NTRK1,NUPR1,AKT1,PKIA,PKIG,CD4,YY1,ARHGEF11,RHOH,ZNF24,ZNF746,ZNF3
GO:BP	regulation of organelle organization	GO:0033043	0.0154205	1.8119	1137	66	14	21100	ID1,CKAP2,HSPA1A,INS,MAPK1,NUPR1,PIK3CA,AKT1,YY1,ROCK1,ROCK2,RHOH,STAP1,MAPT
GO:BP	regulation of angiotensin-activated signaling pathway	GO:0110061	0.0166144	1.77952	2	66	2	21100	ROCK1,ROCK2
GO:BP	regulation of RNA splicing	GO:0043484	0.0167116	1.77698	157	66	6	21100	FXR1,FXR2,AFF2,HSPA1A,MYOD1,RBM5
GO:BP	plasma membrane bounded cell projection organization	GO:0120036	0.0170184	1.76908	1485	66	16	21100	ID1,FXR1,FXR2,INS,LAMA1,LAMB1,NGF,NCAM1,NTRK1,PIK3CA,AKT1,STK24,ROCK1,RHOH,STAP1,MAPT
GO:BP	positive regulation of cell differentiation	GO:0045597	0.0171687	1.76526	840	66	12	21100	ID2,HSPA1A,HOPX,TCF3,INS,MYOD1,MYOG,NGF,AKT1,CD4,RHOH,MAPT
GO:BP	regulation of locomotion	GO:0040012	0.0185441	1.73179	997	66	13	21100	CCAR1,HSPB1,INS,LAMA1,LAMB1,MAPK1,AKT1,STK24,ROCK1,ROCK2,RHOH,GNA13,STAP1
GO:BP	positive regulation of protein modification process	GO:0031401	0.0189451	1.7225	999	66	13	21100	FXR1,FXR2,INS,MAPK1,MUSK,NGF,NTRK1,NUPR1,PIK3CA,AKT1,CD4,ROCK2,STAP1
GO:BP	apoptotic process	GO:0006915	0.0190225	1.72073	1865	66	18	21100	ID1,CCAR1,ACTN1,CKAP2,FXR1,HSPA1A,HSPB1,INS,MLH1,MAPK1,NGF,NTRK1,NUPR1,PIK3CA,AKT1,RBM5,STK24,ROCK1
GO:BP	intrinsic apoptotic signaling pathway in response to oxidative stress	GO:0008631	0.0203634	1.69115	45	66	4	21100	HSPB1,INS,AKT1,STK24
GO:BP	striated muscle adaptation	GO:0014888	0.0203634	1.69115	45	66	4	21100	ACTA1,MYOD1,MYOG,TNNT1
GO:BP	cellular response to stress	GO:0033554	0.0204736	1.68881	1875	66	18	21100	ID2,FXR1,FXR2,HSPA1A,HSPA1L,HSPB1,CEBPG,INS,MLH1,MAPK1,MYOD1,NUPR1,PIK3CA,AKT1,STK24,YY1,ROCK2,MAPT
GO:BP	regulation of intracellular signal transduction	GO:1902531	0.0209817	1.67816	1691	66	17	21100	HSPA1A,HSPB1,INS,MAPK1,NGF,NTRK1,NUPR1,PIK3CA,AKT1,STK38,CD4,ARHGEF11,ROCK1,ROCK2,RHOH,GNA13,MAPT
GO:BP	positive regulation of catalytic activity	GO:0043085	0.0213196	1.67122	1170	66	14	21100	HSPA1A,INS,MAPK1,MUSK,NTRK1,PIK3CA,AKT1,CD4,ROCK1,ROCK2,GNA13,CACNA1C,STAP1,MAPT
GO:BP	transcription, DNA-templated	GO:0006351	0.0213398	1.67081	3579	66	26	21100	ID1,ID2,CCPG1,CCAR1,CYTL1,ACTN1,CKAP2,HSPA1A,HOPX,CEBPG,TCF3,INS,MYOD1,MYOG,NTRK1,NUPR1,AKT1,PKIA,PKIG,CD4,YY1,ARHGEF11,RHOH,ZNF24,ZNF746,ZNF3
GO:BP	nucleic acid-templated transcription	GO:0097659	0.0214498	1.66858	3580	66	26	21100	ID1,ID2,CCPG1,CCAR1,CYTL1,ACTN1,CKAP2,HSPA1A,HOPX,CEBPG,TCF3,INS,MYOD1,MYOG,NTRK1,NUPR1,AKT1,PKIA,PKIG,CD4,YY1,ARHGEF11,RHOH,ZNF24,ZNF746,ZNF3
GO:BP	heterocycle biosynthetic process	GO:0018130	0.0217801	1.66194	4057	66	28	21100	ID1,ID2,CCPG1,CCAR1,CHRAC1,CYTL1,ACTN1,CKAP2,HSPA1A,HOPX,CEBPG,TCF3,INS,MAPK1,MYOD1,MYOG,NTRK1,NUPR1,AKT1,PKIA,PKIG,CD4,YY1,ARHGEF11,RHOH,ZNF24,ZNF746,ZNF3
GO:BP	aromatic compound biosynthetic process	GO:0019438	0.022964	1.63895	4068	66	28	21100	ID1,ID2,CCPG1,CCAR1,CHRAC1,CYTL1,ACTN1,CKAP2,HSPA1A,HOPX,CEBPG,TCF3,INS,MAPK1,MYOD1,MYOG,NTRK1,NUPR1,AKT1,PKIA,PKIG,CD4,YY1,ARHGEF11,RHOH,ZNF24,ZNF746,ZNF3
GO:BP	circulatory system process	GO:0003013	0.023037	1.63757	587	66	10	21100	ID2,DES,HOPX,INS,PIK3CA,ROCK1,ROCK2,GNA13,CACNA1C,TNNT2
GO:BP	cell morphogenesis involved in differentiation	GO:0000904	0.0232553	1.63348	722	66	11	21100	ID1,ACTN1,LAMC1,LAMA1,LAMB1,NGF,NCAM1,NTRK1,ROCK1,RHOH,MAPT
GO:BP	cell projection organization	GO:0030030	0.0237468	1.6244	1525	66	16	21100	ID1,FXR1,FXR2,INS,LAMA1,LAMB1,NGF,NCAM1,NTRK1,PIK3CA,AKT1,STK24,ROCK1,RHOH,STAP1,MAPT
GO:BP	RNA biosynthetic process	GO:0032774	0.0237615	1.62413	3600	66	26	21100	ID1,ID2,CCPG1,CCAR1,CYTL1,ACTN1,CKAP2,HSPA1A,HOPX,CEBPG,TCF3,INS,MYOD1,MYOG,NTRK1,NUPR1,AKT1,PKIA,PKIG,CD4,YY1,ARHGEF11,RHOH,ZNF24,ZNF746,ZNF3
GO:BP	neuron death	GO:0070997	0.0241128	1.61775	353	66	8	21100	NGF,NTRK1,NUPR1,PIK3CA,AKT1,ROCK1,MAPT,ZNF746
GO:BP	regulation of cellular catabolic process	GO:0031329	0.0246729	1.60778	871	66	12	21100	FXR1,FXR2,HSPA1A,HSPB1,INS,MLH1,NUPR1,PIK3CA,AKT1,ROCK1,ROCK2,MAPT
GO:BP	programmed cell death	GO:0012501	0.0279198	1.55409	1918	66	18	21100	ID1,CCAR1,ACTN1,CKAP2,FXR1,HSPA1A,HSPB1,INS,MLH1,MAPK1,NGF,NTRK1,NUPR1,PIK3CA,AKT1,RBM5,STK24,ROCK1
GO:BP	regulation of binding	GO:0051098	0.0312809	1.50472	366	66	8	21100	ID1,CCPG1,HOPX,CEBPG,MYOD1,NGF,AKT1,ROCK1
GO:BP	regulation of cellular macromolecule biosynthetic process	GO:2000112	0.0321232	1.49318	483	66	9	21100	FXR1,FXR2,HSPB1,INS,MLH1,MUSK,AKT1,ROCK1,ROCK2
GO:BP	positive regulation of DNA-binding transcription factor activity	GO:0051091	0.0332942	1.47763	266	66	7	21100	CYTL1,HSPA1A,CEBPG,TCF3,INS,NTRK1,AKT1
GO:BP	transmembrane receptor protein tyrosine kinase signaling pathway	GO:0007169	0.0334545	1.47555	613	66	10	21100	HSPB1,INS,MAPK1,MUSK,NGF,NTRK1,PIK3CA,AKT1,CD4,STAP1
GO:BP	mRNA catabolic process	GO:0006402	0.0341069	1.46716	267	66	7	21100	FXR1,FXR2,HSPA1A,MLH1,AKT1,ROCK1,ROCK2
GO:BP	negative regulation of catalytic activity	GO:0043086	0.0352025	1.45343	755	66	11	21100	HSPB1,INS,NGF,AKT1,PKIA,PKIG,STK38,ROCK1,ROCK2,RHOH,MAPT
GO:BP	positive regulation of cellular protein metabolic process	GO:0032270	0.0384969	1.41457	1406	66	15	21100	FXR1,FXR2,HSPA1A,INS,MAPK1,MUSK,NGF,NTRK1,NUPR1,PIK3CA,AKT1,CD4,ROCK2,STAP1,MAPT
GO:BP	positive regulation of response to stimulus	GO:0048584	0.0402508	1.39523	2169	66	19	21100	FXR1,FXR2,HSPA1A,HSPB1,CEBPG,INS,MLH1,MAPK1,MYOG,NGF,NTRK1,NUPR1,PIK3CA,STK24,CD4,YY1,ROCK1,ROCK2,STAP1
GO:BP	cellular response to oxidative stress	GO:0034599	0.0402674	1.39505	274	66	7	21100	HSPA1A,HSPB1,INS,MAPK1,AKT1,STK24,MAPT
GO:BP	negative regulation of protein modification process	GO:0031400	0.042172	1.37498	500	66	9	21100	HSPA1A,HSPB1,AKT1,PKIA,PKIG,STK38,ROCK1,ROCK2,MAPT
GO:BP	protein modification process	GO:0036211	0.0429413	1.36713	3719	66	26	21100	FXR1,FXR2,HSPA1A,HSPB1,HOPX,INS,LAMA1,MAPK1,MUSK,MYOD1,NGF,NTRK1,NUPR1,PIK3CA,TRPT1,AKT1,PKIA,PKIG,STK24,STK38,CD4,ROCK1,ROCK2,STAP1,MAPT,UBC
GO:BP	cellular protein modification process	GO:0006464	0.0429413	1.36713	3719	66	26	21100	FXR1,FXR2,HSPA1A,HSPB1,HOPX,INS,LAMA1,MAPK1,MUSK,MYOD1,NGF,NTRK1,NUPR1,PIK3CA,TRPT1,AKT1,PKIA,PKIG,STK24,STK38,CD4,ROCK1,ROCK2,STAP1,MAPT,UBC
GO:BP	cellular macromolecule metabolic process	GO:0044260	0.0450716	1.3461	5766	66	34	21100	CHRAC1,CYTL1,FXR1,FXR2,HSPA1A,HSPB1,HOPX,CEBPG,TCF3,INS,LAMA1,MLH1,MAPK1,MUSK,MYOD1,NGF,NTRK1,NUPR1,PIK3CA,TRPT1,AKT1,PKIA,PKIG,SRBD1,STK24,STK38,CD4,YY1,ROCK1,ROCK2,SLBP,STAP1,MAPT,UBC
GO:BP	organic cyclic compound biosynthetic process	GO:1901362	0.0452235	1.34464	4213	66	28	21100	ID1,ID2,CCPG1,CCAR1,CHRAC1,CYTL1,ACTN1,CKAP2,HSPA1A,HOPX,CEBPG,TCF3,INS,MAPK1,MYOD1,MYOG,NTRK1,NUPR1,AKT1,PKIA,PKIG,CD4,YY1,ARHGEF11,RHOH,ZNF24,ZNF746,ZNF3
GO:BP	regulation of mRNA stability	GO:0043488	0.0464259	1.33324	188	66	6	21100	FXR1,FXR2,MLH1,AKT1,ROCK1,ROCK2
GO:BP	positive regulation of multicellular organismal process	GO:0051240	0.0484804	1.31443	1434	66	15	21100	ID2,HSPA1A,HSPB1,CEBPG,INS,MLH1,MYOG,NGF,NTRK1,AKT1,CD4,ROCK1,ROCK2,RHOH,MAPT
GO:BP	positive regulation of connective tissue replacement	GO:1905205	0.0497424	1.30327	3	66	2	21100	ROCK1,ROCK2

## Sheet: Table S7
Table S7	g:Profiler: REAC database
source	Signaling pathway	term_id	adjusted_p_value	negative_log10_of_adjusted_p_value	term_size	query_size	intersection_size	effective_domain_size	intersections
REAC	Signaling by Receptor Tyrosine Kinases	REAC:R-HSA-9006934	1.21945e-06	5.91384	502	49	15	10770	ID1,ID2,HSPB1,INS,LAMC1,LAMA1,LAMB1,MAPK1,NGF,NTRK1,PIK3CA,AKT1,ROCK1,ROCK2,UBC
REAC	Striated Muscle Contraction	REAC:R-HSA-390522	0.000207788	3.68238	36	49	5	10770	ACTA1,DES,TNNT1,TNNT2,TNNT3
REAC	Developmental Biology	REAC:R-HSA-1266738	0.000324225	3.48915	1116	49	18	10770	TCF3,INS,LAMC1,LAMA1,LAMB1,MAPK1,MYOD1,MYOG,NCAM1,PIK3CA,AKT1,YY1,ARHGEF11,ROCK1,ROCK2,CACNA1S,CACNA1C,UBC
REAC	Axon guidance	REAC:R-HSA-422475	0.00172546	2.76309	549	49	12	10770	LAMC1,LAMA1,LAMB1,MAPK1,NCAM1,PIK3CA,ARHGEF11,ROCK1,ROCK2,CACNA1S,CACNA1C,UBC
REAC	Nervous system development	REAC:R-HSA-9675108	0.00272586	2.5645	574	49	12	10770	LAMC1,LAMA1,LAMB1,MAPK1,NCAM1,PIK3CA,ARHGEF11,ROCK1,ROCK2,CACNA1S,CACNA1C,UBC
REAC	PI3K/AKT activation	REAC:R-HSA-198203	0.00282689	2.54869	9	49	3	10770	NGF,NTRK1,PIK3CA
REAC	Signaling by NTRK1 (TRKA)	REAC:R-HSA-187037	0.00416411	2.38048	112	49	6	10770	ID1,ID2,MAPK1,NGF,NTRK1,PIK3CA
REAC	RHOBTB GTPase Cycle	REAC:R-HSA-9706574	0.00691833	2.16	35	49	4	10770	ACTN1,STK38,ROCK1,ROCK2
REAC	TRKA activation by NGF	REAC:R-HSA-187042	0.00786007	2.10457	2	49	2	10770	NGF,NTRK1
REAC	ECM proteoglycans	REAC:R-HSA-3000178	0.00832884	2.07942	75	49	5	10770	LAMC1,LAMA1,LAMB1,MUSK,NCAM1
REAC	Signaling by MET	REAC:R-HSA-6806834	0.00888505	2.05134	76	49	5	10770	LAMC1,LAMA1,LAMB1,PIK3CA,UBC
REAC	Signaling by NTRKs	REAC:R-HSA-166520	0.0101911	1.99178	131	49	6	10770	ID1,ID2,MAPK1,NGF,NTRK1,PIK3CA
REAC	Prolonged ERK activation events	REAC:R-HSA-169893	0.0120551	1.91883	14	49	3	10770	MAPK1,NGF,NTRK1
REAC	PLC-gamma1 signalling	REAC:R-HSA-167021	0.0235116	1.62872	3	49	2	10770	NGF,NTRK1
REAC	Signalling to STAT3	REAC:R-HSA-198745	0.0235116	1.62872	3	49	2	10770	NGF,NTRK1
REAC	VEGFA-VEGFR2 Pathway	REAC:R-HSA-4420097	0.0248288	1.60504	94	49	5	10770	HSPB1,PIK3CA,AKT1,ROCK1,ROCK2
REAC	Signal Transduction	REAC:R-HSA-162582	0.0315957	1.50037	2523	49	24	10770	ID1,ID2,ACTN1,HSPB1,INS,SPPL2A,LAMC1,LAMA1,LAMB1,MAPK1,NGF,NCAM1,NTRK1,PIK3CA,AKT1,STK38,YY1,ARHGEF11,ROCK1,ROCK2,RHOH,GNA13,STAP2,UBC
REAC	Sema4D induced cell migration and growth-cone collapse	REAC:R-HSA-416572	0.0370362	1.43137	20	49	3	10770	ARHGEF11,ROCK1,ROCK2
REAC	Signaling by VEGF	REAC:R-HSA-194138	0.0402048	1.39572	104	49	5	10770	HSPB1,PIK3CA,AKT1,ROCK1,ROCK2

## Sheet: Table S8
		Table S8	VOSviewer occurences Score. ND-the score was not available, given these were added by gene proximity.
			Gene	VOSviewer cccurrences score
		1	RBM26	478
		2	MIR17HG	253
		3	INS	196
		4	NCAM1	188
		5	STK24	162
		6	SMPX	145
		7	ACTA1	128
		8	SPPL2A	112
		9	SRBD1	112
		10	NUPR1	101
		11	MLH1	92
		12	ROCK1	89
		13	ID1	78
		14	MAPT	78
		15	MYH1	77
		16	FXR1	74
		17	NGF	71
		18	TRPT1	68
		19	TNNT1	66
		20	AKT1	65
		21	HOPX	61
		22	GNA13	60
		23	ZNF24	60
		24	CD4	57
		25	MAPK1	55
		26	CCPG1	53
		27	DES	53
		28	RHOH	48
		29	CHRAC1	45
		30	MYOD1	45
		31	CDC42	45
		32	TUSC1	44
		33	MYOG	43
		34	CACNA1S	43
		35	UBC	43
		36	HSPA1A	42
		37	TP53	42
		38	CYTL1	40
		39	PKIA	40
		40	ACTN1	39
		41	PIK3CA	38
		42	ARHGEF11	38
		43	CEBPG	36
		44	LAMC1	36
		45	ID2	ND
		46	CCAR1	ND
		47	CKAP2	ND
		48	FXR2	ND
		49	AFF2	ND
		40	HSPA1L	ND
		51	HSPB1	ND
		52	TCF3	ND
		53	LAMA1	ND
		54	LAMB1	ND
		55	MLH2	ND
		56	MUSK	ND
		57	MYH2	ND
		58	NTRK1	ND
		59	PKIG	ND
		60	RBM5	ND
		61	STK38	ND
		62	YY1	ND
		63	ROCK2	ND
		64	CACNA1C	ND
		65	TNNT2	ND
		66	TNNT3	ND
		67	ZNF746	ND
		68	ZNF3	ND
		69	SLBP	ND
		70	STAP1	ND
		71	STAP2	ND
